# Supplementary material for: Modeling the effect of prolonged ethanol exposure on global gene expression and chromatin accessibility in normal 3D colon organoids
Source: PLoS One. 2020 Jan 17;15(1):e0227116. doi: 10.1371/journal.pone.0227116 (PMC6968849; doi:10.1371/journal.pone.0227116)
Supplement: S1 File — All pathway analysis was performed using Toppfun. Negative fold changes are associated with increased accessibility or expression in ethanol treated samples. (ZIP) [file pone.0227116.s003.zip]

Archive with 13 entries (10 files):
- Supplementary_Tables/
- Supplementary_Tables/S1_Table.xlsx
- __MACOSX/
- __MACOSX/Supplementary_Tables/
- __MACOSX/Supplementary_Tables/._S1_Table.xlsx
- Supplementary_Tables/S4_Table.xlsx
- __MACOSX/Supplementary_Tables/._S4_Table.xlsx
- Supplementary_Tables/S3_Table.xlsx
- __MACOSX/Supplementary_Tables/._S3_Table.xlsx
- Supplementary_Tables/S5_Table.xlsx
- __MACOSX/Supplementary_Tables/._S5_Table.xlsx
- Supplementary_Tables/S2_Table.xlsx
- __MACOSX/Supplementary_Tables/._S2_Table.xlsx
