# Supplementary material for: Modeling the effect of prolonged ethanol exposure on global gene expression and chromatin accessibility in normal 3D colon organoids
Source: PLoS One. 2020 Jan 17;15(1):e0227116. doi: 10.1371/journal.pone.0227116 (PMC6968849; doi:10.1371/journal.pone.0227116)
Supplement: S1 File — All pathway analysis was performed using Toppfun. Negative fold changes are associated with increased accessibility or expression in ethanol treated samples. (ZIP) [file pone.0227116.s003.zip › Supplementary_Tables/S1_Table.xlsx]

## Sheet: Sheet1
BaseMean	Log2FoldChange	P	Q Value	HGNC Symbol	EntrezGene
6660.28	0.724329	5.35484e-64	5.29915e-60	ANPEP	290
1586.96	0.995605	1.45972e-49	7.2227e-46	PCK1	5105
5948.11	0.616623	7.25652e-45	2.39369e-41	DDIT4	54541
6023.51	0.542993	1.406e-36	3.47844e-33	BHLHE40	8553
16678.5	0.487794	2.99033e-36	5.91846e-33	SLC6A8	6535
4542.87	0.541959	3.36269e-31	5.5462e-28	CDHR2	54825
8196.91	0.47863	6.64052e-31	9.3878e-28	INSIG1	3638
10331.6	0.444775	1.32471e-30	1.63866e-27	PTPRH	5794
52899.5	0.448498	4.08727e-30	4.49418e-27	SCD	6319
8772.14	0.445739	4.43996e-29	4.39379e-26	CYP2S1	29785
9629.56	0.441673	3.90845e-27	3.51619e-24	ACSS2	55902
25797.2	0.441621	4.04153e-26	3.33291e-23	DUOX2	50506
14040.4	0.376492	6.68448e-25	5.08843e-22	CEACAM1	634
9647.65	0.408105	5.25259e-24	3.71283e-21	RBCK1	10616
5968.14	0.471566	2.85589e-23	1.88412e-20	RAB3B	5865
5591.42	0.434032	3.46038e-23	2.14025e-20	ATP2B4	493
13793.4	0.4066	1.69772e-22	9.88274e-20	NA	80022
6027.71	0.421671	1.87827e-22	1.03263e-19	SLC25A23	79085
48712	0.312169	4.3621e-22	2.27196e-19	PIGR	5284
16285.2	0.352538	7.37426e-22	3.54018e-19	ERBB3	2065
40780.4	0.315067	7.51252e-22	3.54018e-19	ITGB4	3691
15018.6	0.402405	9.99656e-22	4.49663e-19	PRSS8	5652
10390.6	0.38371	1.35816e-21	5.84362e-19	CAPN5	726
13516.9	0.361218	1.82922e-21	7.54246e-19	LAMB3	3914
13271	0.351456	2.76055e-21	1.09274e-18	LDLR	3949
10713.9	0.415047	8.79047e-21	3.34579e-18	MYO7B	4648
9729.98	0.435614	3.12238e-20	1.14441e-17	ALS2CL	259173
20091.2	0.31713	4.7994e-20	1.69625e-17	CA12	771
22087	0.313923	6.00709e-20	2.04987e-17	VIL1	7429
9100.8	0.350643	3.15357e-19	1.04026e-16	VEGFA	7422
13397.2	0.32358	8.14079e-19	2.59875e-16	RHOF	54509
3480.38	0.456114	1.63888e-18	5.06823e-16	ATP9A	10079
6487.84	0.368549	2.16606e-18	6.49555e-16	MXD1	4084
9162.81	0.341009	2.93262e-18	8.53565e-16	CLMN	79789
2634.58	0.482708	3.15127e-18	8.91e-16	FOS	2353
13912.5	0.315878	3.35435e-18	9.22073e-16	MKNK2	2872
5683.5	0.440296	9.69215e-18	2.59226e-15	NA	80307
57296.6	0.279003	1.42045e-17	3.69916e-15	LGALS4	3960
97211.6	0.26549	2.29705e-17	5.8286e-15	CEACAM5	1048
5290.99	0.388122	2.89818e-17	7.02287e-15	CDHR5	53841
7946.55	0.358352	2.90964e-17	7.02287e-15	CYP3A5	1577
1508.43	0.578426	4.04297e-17	9.526e-15	XDH	7498
4804.06	0.380056	7.09271e-17	1.63231e-14	DUSP5	1847
4296.29	0.41349	8.15573e-17	1.8343e-14	MTMR11	10903
1905.83	0.525498	8.89976e-17	1.95716e-14	MOGAT3	346606
10066.9	0.321235	9.50112e-17	2.04398e-14	RIOK3	8780
3443.21	0.417734	1.12087e-16	2.36002e-14	SLC39A4	55630
11227.3	0.3124	1.65292e-16	3.40778e-14	ECE1	1889
1653.36	0.541092	2.39252e-16	4.8319e-14	ACE2	59272
11623	0.306728	2.54371e-16	5.03451e-14	HK2	3099
2400.28	0.479857	2.86122e-16	5.55188e-14	SH3D21	79729
6572.65	0.363647	4.22596e-16	8.04233e-14	SH3BP2	6452
5387.23	0.357566	5.51e-16	1.02881e-13	DUOXA2	405753
4259.37	0.401162	6.32206e-16	1.15858e-13	TRIB3	57761
38484.3	0.305924	7.70033e-16	1.36502e-13	ERO1A	30001
4098.27	0.385126	7.72445e-16	1.36502e-13	SEMA3B	7869
12135.7	0.307098	9.52493e-16	1.65366e-13	SLC2A1	6513
59870	0.256481	1.08745e-15	1.85542e-13	CDH17	1015
42569.4	0.271887	1.2617e-15	2.11624e-13	COL17A1	1308
891.502	0.68244	1.36496e-15	2.25127e-13	COL5A3	50509
6499	0.336808	1.90448e-15	3.08458e-13	OPTN	10133
45614.9	-0.2747	1.93254e-15	3.08458e-13	HSP90AA1	3320
3017.73	0.449246	2.42087e-15	3.80269e-13	SLC51A	200931
12985.8	0.291631	3.43785e-15	5.31577e-13	SPINT1	6692
13529.2	0.291671	3.58109e-15	5.45208e-13	WASF2	10163
13956.4	0.284722	4.32902e-15	6.49091e-13	F11R	50848
6090.52	0.33762	4.40112e-15	6.50052e-13	LSS	4047
1935.39	0.498233	5.41549e-15	7.88113e-13	ALDOB	229
29198.9	0.289799	5.65982e-15	8.11734e-13	S100A14	57402
4202.37	0.371404	6.16268e-15	8.71227e-13	IGSF3	3321
30069.3	0.265914	9.30218e-15	1.29654e-12	PTPRF	5792
3257.7	0.424226	1.85419e-14	2.54849e-12	TRANK1	9881
5073.31	0.343297	1.98754e-14	2.69434e-12	ABCB1	5243
2184.73	0.446932	2.83951e-14	3.79726e-12	CEACAM7	1087
47224.8	0.246602	3.88794e-14	5.13001e-12	KRT20	54474
24876.4	-0.28815	4.11457e-14	5.3576e-12	HSPA8	3312
10643.2	0.286719	4.5837e-14	5.89095e-12	TRAK1	22906
8834.95	0.337984	4.87448e-14	6.18433e-12	MSMO1	6307
46774.6	0.242875	6.14404e-14	7.69639e-12	DSG2	1829
11018	0.282532	7.19658e-14	8.79226e-12	CLSTN1	22883
30404	0.249642	7.17545e-14	8.79226e-12	EMP1	2012
5719.96	0.339818	7.49069e-14	9.03999e-12	CD68	968
8722.7	0.296418	8.45731e-14	1.00836e-11	DUSP6	1848
6156.15	0.32257	1.08975e-13	1.28383e-11	PTK6	5753
5545.41	0.325279	1.11489e-13	1.29799e-11	ALDH3B1	221
8588.21	0.29807	1.16447e-13	1.33995e-11	CDCP1	64866
3970.07	0.362524	2.06146e-13	2.34485e-11	PIM1	5292
8359.88	0.296699	2.63043e-13	2.95804e-11	TJP3	27134
4446.01	0.343638	2.8595e-13	3.1795e-11	PRKAB2	5565
7543.03	0.324454	2.98624e-13	3.28354e-11	HMGCS1	3157
46252.1	0.234868	3.3988e-13	3.6961e-11	ACTN4	81
8397.79	0.303115	3.51924e-13	3.78547e-11	TRIM31	11074
14355	0.262573	3.75545e-13	3.99612e-11	MYO1D	4642
17408.2	0.263202	4.12034e-13	4.33775e-11	SEMA4B	10509
15729.4	0.258828	4.64497e-13	4.83859e-11	JUP	3728
591.274	0.739608	5.27653e-13	5.43923e-11	XPNPEP2	7512
2598.89	0.396072	7.36606e-13	7.5149e-11	MEP1A	4224
20126.6	0.25538	7.45523e-13	7.52826e-11	SORL1	6653
6299.02	0.316367	8.28262e-13	8.27927e-11	IRF6	3664
6442.9	0.301705	8.38132e-13	8.29416e-11	EPN1	29924
38805.7	0.249299	8.69005e-13	8.51453e-11	QSOX1	5768
20371.4	0.250366	9.20596e-13	8.93159e-11	MYH14	79784
1845.88	0.447531	9.38177e-13	9.01378e-11	ULK1	8408
4466.34	-0.334413	1.24462e-12	1.1843e-10	CYCS	54205
5473.91	0.311012	1.48884e-12	1.4032e-10	SUN2	25777
2822.09	0.3843	1.54479e-12	1.44219e-10	UNC5B	219699
2649.92	0.387223	1.76691e-12	1.63414e-10	NGEF	25791
20017.4	0.247008	2.28972e-12	2.09807e-10	CDH1	999
7622.65	0.30964	2.31356e-12	2.10046e-10	ITGA2	3673
17889.7	0.249209	2.38721e-12	2.14762e-10	HEPH	9843
7095.92	0.291004	2.44721e-12	2.18177e-10	ASAP2	8853
91531.7	0.249973	3.49704e-12	3.08988e-10	ALDOA	226
34369.2	0.230326	3.88159e-12	3.39931e-10	GPRC5A	9052
6724.74	0.288536	4.73914e-12	4.1139e-10	SLC22A18	5002
12081.4	0.258987	5.10245e-12	4.39077e-10	PFKP	5214
2489.22	0.386552	5.27758e-12	4.50232e-10	FADS2	9415
21370	0.238136	5.55337e-12	4.69711e-10	LMO7	4008
24958.4	0.242518	5.91287e-12	4.95879e-10	CLDN7	1366
126000	0.22151	6.41545e-12	5.33507e-10	ACTB	60
1860.57	0.427915	6.86731e-12	5.66324e-10	NR1I2	8856
702.82	0.644903	7.00544e-12	5.68244e-10	TGM2	7052
3989.88	0.348971	6.95114e-12	5.68244e-10	PLXNA3	55558
5460.19	0.301355	7.3023e-12	5.82771e-10	DGKA	1606
16352.5	0.243932	7.29e-12	5.82771e-10	TMBIM1	64114
5235.29	0.303653	8.60736e-12	6.81427e-10	CXADR	1525
7080.04	0.282657	9.20205e-12	7.22726e-10	CGN	57530
4940.36	0.311081	9.43637e-12	7.35294e-10	STARD4	134429
19571.6	0.238392	1.04209e-11	8.05668e-10	GPA33	10223
5986.16	0.301639	1.60563e-11	1.23173e-09	CCNG2	901
7185.72	0.311252	1.7327e-11	1.31899e-09	CYP51A1	1595
2094.85	0.410695	1.80005e-11	1.3598e-09	SMPD3	55512
9407.44	0.261625	1.8232e-11	1.36685e-09	TMEM45B	120224
14241.6	0.242793	2.13989e-11	1.59221e-09	GFPT1	2673
804.846	0.618841	2.22635e-11	1.64417e-09	CA4	762
11375.8	0.258545	2.31481e-11	1.69684e-09	CDKN1A	1026
5071.73	-0.314985	2.39267e-11	1.74102e-09	FUS	2521
3348.63	-0.350987	2.5695e-11	1.85604e-09	DNAJA1	3301
1710.78	0.4381	2.75927e-11	1.97867e-09	GBP2	2634
6384.86	0.281298	2.81101e-11	2.00128e-09	AHCYL2	23382
9324.29	0.259519	3.02421e-11	2.13768e-09	TNIP1	10318
2575.43	0.371029	3.29394e-11	2.31183e-09	NPC1	4864
15390.7	0.298211	3.77362e-11	2.62984e-09	GSN	2934
6731.02	0.303959	3.87042e-11	2.67844e-09	FAM13A	10144
13676.5	0.241273	4.40303e-11	2.98441e-09	CES2	8824
47482.3	0.212675	4.36797e-11	2.98441e-09	MYH9	4627
16115.4	0.235584	4.37402e-11	2.98441e-09	VILL	50853
13091.4	0.2452	5.58479e-11	3.73426e-09	LRP10	26020
3076.7	0.350928	5.55082e-11	3.73426e-09	TP53INP2	58476
524.428	0.74506	5.83867e-11	3.87782e-09	ANKRD37	353322
11793.8	0.25138	6.44181e-11	4.24988e-09	BNIP3L	665
17313.5	0.257595	7.59299e-11	4.97617e-09	SAT1	6303
2441.93	0.372846	7.78516e-11	5.06855e-09	PRSS2	5645
6205.63	0.289168	8.33713e-11	5.39243e-09	TIMP2	7077
4610.27	0.29967	8.46105e-11	5.43705e-09	C6orf132	647024
3957.66	0.312955	8.81789e-11	5.62979e-09	CRYBG2	55057
5704.07	0.283978	1.00856e-10	6.39787e-09	CORO2A	7464
1846.73	0.475632	1.02855e-10	6.48316e-09	ADAM8	101
4431.36	0.305318	1.03816e-10	6.50228e-09	TPCN1	53373
8887.35	0.270719	1.13539e-10	7.06656e-09	AOC1	26
1621.96	0.437703	1.15649e-10	7.15289e-09	ABCG1	9619
5544.84	0.295036	1.18935e-10	7.31042e-09	HSD17B2	3294
7876.86	0.265872	1.35101e-10	8.25282e-09	LPCAT4	254531
5939.3	0.27547	1.51326e-10	9.18722e-09	NA	100129034
7031.79	0.275048	1.52887e-10	9.22545e-09	NEK6	10783
7481.76	0.28957	1.7197e-10	1.0314e-08	HMGCR	3156
11328.8	0.238683	2.27603e-10	1.35458e-08	PXN	5829
9555.91	0.247164	2.28593e-10	1.35458e-08	MUC13	56667
7735.48	-0.256659	2.35488e-10	1.38714e-08	CCT2	10576
4361.75	0.312303	2.50761e-10	1.46836e-08	FOXO3	2309
11760.3	0.235723	2.57972e-10	1.5017e-08	MVP	9961
3836.21	0.340513	2.62645e-10	1.51996e-08	B3GALT5	10317
1276.44	0.53345	2.77777e-10	1.59819e-08	NA	6029
6958.82	0.265321	3.07124e-10	1.75682e-08	PPL	5493
2788.35	0.347287	3.11675e-10	1.77261e-08	ATP2A3	489
6991.86	0.260121	3.16903e-10	1.79204e-08	FA2H	79152
14742.9	0.234039	3.25103e-10	1.82797e-08	LAMC2	3918
3572.57	0.329791	3.35316e-10	1.87474e-08	NA	2632
4692.22	0.288967	3.4372e-10	1.91093e-08	EPS8L1	54869
10936.5	0.236969	3.52881e-10	1.9509e-08	SCNN1A	6337
5677.33	0.274991	3.90003e-10	2.14415e-08	APOL6	80830
17379.7	0.233132	3.92817e-10	2.14769e-08	CCNI	10983
6018.41	0.274413	4.09795e-10	2.2282e-08	SLC40A1	30061
4630	0.316796	4.14295e-10	2.24036e-08	SEC24A	10802
5303.7	-0.277027	4.61842e-10	2.48391e-08	ODC1	4953
9770.86	0.280923	5.08599e-10	2.72059e-08	AHNAK2	113146
30380.6	0.229875	5.48129e-10	2.91628e-08	TSPAN1	10103
2503.48	0.354185	6.32143e-10	3.34529e-08	IL10RB	3588
4118.24	0.299091	6.36456e-10	3.3502e-08	TMC4	147798
1506.18	0.420005	6.48858e-10	3.39741e-08	PEAR1	375033
3121.81	0.341746	6.60545e-10	3.4404e-08	CDA	978
22479.6	0.210955	7.27705e-10	3.77035e-08	SERINC2	347735
3298.91	0.31601	7.5785e-10	3.90608e-08	LPIN3	64900
8380.83	0.244765	7.80075e-10	3.99981e-08	HSD17B12	51144
2831.67	0.331208	8.27364e-10	4.22041e-08	HMBOX1	79618
14253.2	-0.221551	9.06409e-10	4.59991e-08	DDX5	1655
22486.9	0.217953	9.31853e-10	4.70491e-08	AGRN	375790
4551.36	0.301119	9.80973e-10	4.92777e-08	DHRS3	9249
2339.01	0.393273	1.02212e-09	5.10854e-08	ATXN1	6310
2412.19	0.393854	1.06524e-09	5.29729e-08	TRIM29	23650
2197.11	0.358954	1.31256e-09	6.49456e-08	P2RX4	5025
2278.7	0.357654	1.5396e-09	7.58003e-08	RIMS3	9783
1282.33	0.448174	1.71428e-09	8.39827e-08	PMM1	5372
1040.91	0.478024	1.90236e-09	9.27378e-08	MOGAT2	80168
1152.12	0.459137	1.93309e-09	9.37736e-08	TSC22D3	1831
6481.47	0.298018	2.41778e-09	1.16714e-07	WSB1	26118
14819	0.231556	2.54053e-09	1.22044e-07	ASS1	445
17849.4	0.208693	2.75528e-09	1.31721e-07	ITGA3	3675
1585.34	0.395916	2.99463e-09	1.42475e-07	SLC5A1	6523
3262.68	0.304526	3.19333e-09	1.51202e-07	PDZD3	79849
32061	0.204992	3.22563e-09	1.52004e-07	LGALS3BP	3959
132394	0.19979	3.85972e-09	1.81023e-07	ACTG1	71
8562.92	0.249359	3.94231e-09	1.84024e-07	HLA-E	3133
2820.92	0.318518	4.05089e-09	1.88205e-07	FAM214B	80256
4403.62	0.320163	4.27628e-09	1.97748e-07	EGFR	1956
1698.28	-0.400345	4.49992e-09	2.07122e-07	PGAM5	192111
19124	0.210233	4.57116e-09	2.09327e-07	TINAGL1	64129
4759.7	0.291607	4.59014e-09	2.09327e-07	MXI1	4601
4148.98	0.290646	4.82143e-09	2.18867e-07	ZMIZ1	57178
1177.18	0.447147	4.84756e-09	2.19048e-07	TCN2	6948
1867.21	-0.364497	4.92925e-09	2.21727e-07	RPL22L1	200916
4604.01	-0.271643	4.98641e-09	2.23283e-07	IRAK1	3654
7017.11	-0.245715	5.24313e-09	2.33167e-07	CCT5	22948
3719.38	0.286256	5.25427e-09	2.33167e-07	GOLGA2	2801
5986.46	0.25204	5.31113e-09	2.34638e-07	MAPK3	5595
2937.68	0.308597	5.39348e-09	2.37217e-07	SEC24D	9871
2055.02	0.360389	5.65861e-09	2.47777e-07	SCIN	85477
3783.27	0.290108	5.96865e-09	2.60202e-07	FAM107B	83641
3529.33	0.357761	6.07912e-09	2.63855e-07	ANGPTL4	51129
5774.65	0.252566	6.25203e-09	2.70175e-07	LIPH	200879
1093.94	0.449354	6.28097e-09	2.70246e-07	CHST5	23563
20493.7	0.204487	7.02271e-09	3.00852e-07	LASP1	3927
5259.41	0.261344	7.27803e-09	3.10445e-07	ARHGEF2	9181
3886.01	-0.279783	7.52524e-09	3.19613e-07	TFDP1	7027
4947.89	0.267427	7.57053e-09	3.20162e-07	SH3PXD2A	9644
37651	0.190204	7.66458e-09	3.2276e-07	P4HB	5034
4327.8	0.275878	9.52276e-09	3.9931e-07	PHGDH	26227
4758.61	0.261972	9.86096e-09	4.11747e-07	RALGDS	5900
7162.44	0.236035	1.01925e-08	4.23804e-07	PAG1	55824
5754.28	0.2512	1.03267e-08	4.27584e-07	PLCB3	5331
12953.5	0.211634	1.03841e-08	4.28172e-07	TJP2	9414
17944.1	0.200187	1.11615e-08	4.58315e-07	CLDN4	1364
1013.16	0.485061	1.14729e-08	4.69157e-07	CHAC1	79094
1049.52	0.470003	1.19583e-08	4.86992e-07	BAIAP3	8938
2661.35	0.320257	1.23401e-08	5.00481e-07	TMCC3	57458
8291.64	0.229978	1.28672e-08	5.17616e-07	LRRC1	55227
68909.8	0.426935	1.2858e-08	5.17616e-07	NDRG1	10397
9188.19	0.227286	1.33228e-08	5.33776e-07	PPDPF	79144
8604.8	0.229453	1.35249e-08	5.39689e-07	CTDSP2	10106
1092.01	0.445871	1.38017e-08	5.48521e-07	ITGA5	3678
2825.91	0.325205	1.49624e-08	5.92272e-07	WBP2	23558
5832.53	0.255761	1.5389e-08	6.06732e-07	COPG1	22820
6322.79	-0.240207	1.60559e-08	6.30511e-07	DHX9	1660
10283	0.215798	1.65869e-08	6.48789e-07	SLC44A4	80736
2922.9	0.298587	1.7525e-08	6.82784e-07	PLD1	5337
19187.2	0.196615	1.81041e-08	6.99835e-07	CTSE	1510
1299.6	0.406197	1.80756e-08	6.99835e-07	GRB7	2886
4645.24	0.258324	1.85252e-08	7.13327e-07	TMEM94	9772
5709.75	0.244218	1.88711e-08	7.23833e-07	RALGPS2	55103
946.221	0.489152	1.91737e-08	7.32596e-07	PSAPL1	768239
1955	0.350335	1.96543e-08	7.48071e-07	RAC2	5880
9707.56	0.23574	2.03857e-08	7.72939e-07	GRN	2896
2356.61	0.334893	2.34314e-08	8.85028e-07	DHCR7	1717
4215.6	-0.26653	2.43752e-08	9.17175e-07	ICMT	23463
16041.9	0.197691	2.74578e-08	1.02925e-06	PARP4	143
8948.73	0.239463	2.80011e-08	1.04566e-06	TMPRSS2	7113
3290.55	-0.314925	2.8729e-08	1.0688e-06	MCM6	4175
2732.95	0.304582	2.94832e-08	1.09275e-06	RAPH1	65059
4346.02	0.263844	3.02362e-08	1.11648e-06	TNFRSF14	8764
5000.99	-0.249912	3.10459e-08	1.14212e-06	DDX21	9188
2728.95	-0.313977	3.12001e-08	1.14354e-06	HSPH1	10808
917.971	0.461167	3.18782e-08	1.16346e-06	PPFIA4	8497
835.915	0.495787	3.19786e-08	1.16346e-06	DQX1	165545
4996.16	0.25494	3.28518e-08	1.19085e-06	IFNGR2	3460
1649.87	0.360438	3.48199e-08	1.25758e-06	PPP1R13L	10848
1641.13	0.361508	3.55304e-08	1.27858e-06	IL22RA1	58985
20252.3	0.205244	3.56628e-08	1.27869e-06	CTSD	1509
2467.43	0.309416	3.60912e-08	1.28938e-06	ANO1	55107
4996.38	0.24787	4.03371e-08	1.43588e-06	CREB3L2	64764
3604.04	0.273346	4.04981e-08	1.43645e-06	SGK2	10110
10026.2	0.218787	4.12139e-08	1.45662e-06	VDAC2	7417
3903.09	-0.265124	4.16097e-08	1.46537e-06	MRPL3	11222
2934.05	0.293523	4.3215e-08	1.51651e-06	ZFP36	7538
5463.91	0.286193	4.33731e-08	1.51668e-06	P4HA2	8974
9081.26	0.214386	4.41303e-08	1.53772e-06	PLOD2	5352
5181.27	0.244477	4.43243e-08	1.53906e-06	TAPBP	6892
4110.13	-0.270591	4.58229e-08	1.58554e-06	ABCE1	6059
6398.03	0.234337	4.67341e-08	1.61143e-06	TNFAIP2	7127
3243.58	0.281777	4.95607e-08	1.69707e-06	RRAS	6237
36377.9	0.204246	4.94199e-08	1.69707e-06	EZR	7430
4927.1	0.247233	5.04953e-08	1.72311e-06	GTPBP2	54676
5037.8	0.244185	5.3517e-08	1.81767e-06	FAM213A	84293
2482.72	0.305369	5.36339e-08	1.81767e-06	TBC1D8	11138
3120.7	0.281445	5.78032e-08	1.95229e-06	PRKCA	5578
2568.45	0.316867	5.97719e-08	2.01191e-06	ZSWIM8	23053
6259.29	0.232872	6.22309e-08	2.08758e-06	B3GNT5	84002
7345.29	0.223893	7.06119e-08	2.36073e-06	KLF6	1316
10763.3	0.205295	7.26328e-08	2.42012e-06	DDR1	780
4758.06	0.244974	7.81952e-08	2.59671e-06	PGPEP1	54858
7575.58	0.220596	8.01244e-08	2.65188e-06	EFNB1	1947
8432.64	0.222989	8.06724e-08	2.66111e-06	ERMP1	79956
10997.9	0.215067	8.1132e-08	2.66738e-06	LENG8	114823
2662.64	-0.292827	8.50529e-08	2.78703e-06	SMOC2	64094
2731.55	0.319082	8.65601e-08	2.82706e-06	SQLE	6713
7753.88	0.216736	8.75074e-08	2.84859e-06	LPGAT1	9926
6913.65	0.232488	9.16693e-08	2.97429e-06	CDH3	1001
5142.56	-0.23945	9.29565e-08	3.0062e-06	AMD1	262
18999.5	0.203947	9.38567e-08	3.02543e-06	HLA-C	3107
7590.36	0.24813	9.7768e-08	3.14127e-06	KIAA1671	85379
7559.58	0.217309	1.01885e-07	3.26294e-06	SP1	6667
13424.4	0.233682	1.05046e-07	3.34322e-06	MYO1C	4641
5479.93	0.233434	1.05067e-07	3.34322e-06	CLDN12	9069
5534.21	-0.23661	1.05593e-07	3.34918e-06	CSE1L	1434
10799.6	0.255007	1.0754e-07	3.40004e-06	CKB	1152
60326.8	0.196762	1.08469e-07	3.41852e-06	EPCAM	4072
2170.32	0.31667	1.09232e-07	3.43161e-06	ARRDC3	57561
3056.98	0.277359	1.10771e-07	3.46896e-06	SLC9A1	6548
5108.54	0.236714	1.20254e-07	3.75404e-06	ERRFI1	54206
3966.66	0.254308	1.24067e-07	3.86091e-06	SNRK	54861
22576.2	0.180344	1.2645e-07	3.92193e-06	DNM2	1785
746.369	0.484453	1.26821e-07	3.92193e-06		5143
9497.74	0.21821	1.38131e-07	4.25839e-06	MICAL2	9645
4129.82	0.250168	1.41367e-07	4.33118e-06	BTG1	694
2491.78	-0.294365	1.40943e-07	4.33118e-06	NSUN2	54888
4738.77	0.240424	1.44727e-07	4.42044e-06	TCIRG1	10312
3502.46	0.270013	1.47848e-07	4.50186e-06	PFKFB4	5210
17932.7	0.193605	1.61111e-07	4.88296e-06	ABHD2	11057
8762.31	0.207083	1.61351e-07	4.88296e-06	SLC16A3	9123
1195.97	0.390479	1.7654e-07	5.32634e-06	S100P	6286
9322.3	0.20324	1.81228e-07	5.45117e-06	MGEA5	10724
2706.54	-0.283387	1.8301e-07	5.48808e-06	LPCAT1	79888
1647.73	-0.343685	1.88219e-07	5.62724e-06	FEN1	2237
4787.91	-0.239614	1.91976e-07	5.72228e-06	ILF2	3608
21609.1	0.178572	1.92935e-07	5.73357e-06	ITM2C	81618
2432.02	0.294127	1.95883e-07	5.78643e-06	PRKCD	5580
2753.6	0.28154	1.95763e-07	5.78643e-06	FAM3D	131177
16501.7	0.184837	2.05812e-07	6.06166e-06	ATP8B1	5205
16640.7	0.191004	2.06802e-07	6.07273e-06	ELF3	1999
1745.66	0.3435	2.09552e-07	6.13528e-06	FAM160A1	729830
4583.73	-0.239613	2.13925e-07	6.24485e-06	RCC2	55920
10312.5	0.201721	2.23732e-07	6.51191e-06	TRIM25	7706
3147.22	0.270866	2.34419e-07	6.79586e-06	ITGB6	3694
841.775	0.450283	2.34861e-07	6.79586e-06	PCLO	27445
2838.03	0.277608	2.7031e-07	7.7988e-06	MVD	4597
9693.19	0.198661	2.86602e-07	8.24481e-06	LAMA3	3909
1458.88	0.358413	2.88671e-07	8.28026e-06	GAL3ST1	9514
1023.34	0.40728	2.93831e-07	8.38237e-06	RORC	6097
6349.29	-0.219029	2.93925e-07	8.38237e-06	SUPT16H	11198
2347.3	0.345327	3.01913e-07	8.58544e-06	IL2RG	3561
2236.37	-0.299751	3.04275e-07	8.62782e-06	ALDH1B1	219
10373.7	0.195155	3.08345e-07	8.70563e-06	CHP1	11261
4166.52	-0.246314	3.09127e-07	8.70563e-06	PCNA	5111
1511.19	0.347671	3.09659e-07	8.70563e-06	TNFSF10	8743
5306.97	0.22954	3.18932e-07	8.94095e-06	CLIP2	7461
3621.65	0.252445	3.26329e-07	9.10342e-06	BHLHE41	79365
579.54	0.523581	3.26568e-07	9.10342e-06	NA	401331
3461.22	0.257927	3.39451e-07	9.40953e-06	GTPBP1	9567
851.232	0.448689	3.38775e-07	9.40953e-06	NA	256158
1707.7	0.345231	3.42664e-07	9.47207e-06	TMEM176B	28959
9416.44	-0.203721	3.44132e-07	9.48617e-06	SRSF1	6426
13223.2	0.19302	3.48602e-07	9.58269e-06	VCL	7414
26150.8	0.174223	3.59928e-07	9.85267e-06	CAPN2	824
32500.7	0.187628	3.60415e-07	9.85267e-06	CD59	966
18607.4	0.184553	3.62629e-07	9.8859e-06	KIAA1522	57648
4889.45	0.230178	3.77182e-07	1.02544e-05	PLEKHG6	55200
8772.19	0.2118	3.91462e-07	1.06135e-05	PLAC8	51316
15026.9	0.201453	4.12719e-07	1.11592e-05	ALDH2	217
2393.98	0.287277	4.15914e-07	1.11845e-05	RNF19B	127544
8901.81	0.200966	4.15835e-07	1.11845e-05	COPA	1314
13223.8	0.186331	4.24335e-07	1.138e-05	NFE2L1	4779
7910.78	0.209031	4.42199e-07	1.1827e-05	MUC1	4582
1786.55	0.3195	4.5674e-07	1.2183e-05	TFPI	7035
3996.2	0.245565	4.6095e-07	1.22308e-05	PGM1	5236
4448.18	0.248729	4.61005e-07	1.22308e-05	INSIG2	51141
10516.5	-0.21104	4.63174e-07	1.22555e-05	RAN	5901
5669.38	-0.219913	4.7432e-07	1.2517e-05	SRSF2	6427
1316.05	0.383152	4.97309e-07	1.30888e-05	BCAR3	8412
2370.36	0.29425	5.31126e-07	1.39417e-05	PPP1R14D	54866
3072.64	0.278323	5.34551e-07	1.39945e-05	FAM114A1	92689
31520	0.176454	5.3968e-07	1.40915e-05	SERPINB1	1992
4557.97	0.235024	5.52509e-07	1.4333e-05	KIAA1217	56243
3392.15	0.272301	5.52294e-07	1.4333e-05	DOCK6	57572
2648.89	0.275988	5.53276e-07	1.4333e-05	HBP1	26959
1311.08	0.358429	5.72129e-07	1.47827e-05	C2CD2L	9854
13124.6	0.183331	6.10399e-07	1.56896e-05	EPHA2	1969
7799.63	0.202637	6.09681e-07	1.56896e-05	ANO6	196527
1925.49	0.315696	6.15237e-07	1.5773e-05	PLCXD1	55344
8895.31	0.204113	6.58714e-07	1.6844e-05	FDPS	2224
7419.73	0.202365	7.04905e-07	1.79787e-05	STK24	8428
26579.2	0.181324	7.11221e-07	1.80932e-05	ABCC3	8714
6263.13	0.219349	7.24351e-07	1.83329e-05	SEL1L	6400
4211.72	0.247374	7.24175e-07	1.83329e-05	TRIP10	9322
1650.59	0.344543	7.32747e-07	1.84981e-05	TMEM92	162461
3704.13	0.243253	7.35139e-07	1.85113e-05	PCK2	5106
2093.34	0.303615	7.60669e-07	1.91055e-05	CCDC120	90060
1654.18	0.334341	7.68446e-07	1.9252e-05	PML	5371
1226.13	0.406294	7.73706e-07	1.93348e-05	SMIM24	284422
1516.96	0.335266	7.95757e-07	1.98358e-05	GPRIN2	9721
13887.9	0.397282	8.45666e-07	2.10269e-05	LRP1	4035
5850.14	0.212743	8.57418e-07	2.12657e-05	MGAT4A	11320
9786.69	0.200909	8.86468e-07	2.19312e-05	NA	200058
7767.66	0.1982	9.30435e-07	2.29615e-05	BAIAP2L1	55971
4234.37	0.262059	9.40827e-07	2.31603e-05	ENO2	2026
1674.49	0.330296	9.83143e-07	2.41419e-05	CIDEC	63924
923.59	0.406574	9.87494e-07	2.41887e-05	PLEKHH3	79990
2008.4	0.29861	1.02456e-06	2.50346e-05	KLK11	11012
3769.16	-0.246807	1.0436e-06	2.54372e-05	MCM3	4172
5592.41	0.221021	1.0689e-06	2.5926e-05	EHBP1L1	254102
1653.05	-0.31821	1.06816e-06	2.5926e-05	TOMM40	10452
2451.83	0.286797	1.08483e-06	2.62482e-05	ALDH1L1	10840
2142.58	0.292652	1.16173e-06	2.80402e-05	PC	5091
3644.99	0.240107	1.16713e-06	2.81021e-05	VSIR	64115
1331.09	0.359743	1.18412e-06	2.8442e-05	VIPR1	7433
10006.1	0.191566	1.24109e-06	2.9738e-05	MGLL	11343
4178.71	-0.230038	1.27898e-06	3.0572e-05	HSPA4	3308
3894.57	0.234831	1.34077e-06	3.19717e-05	AFF1	4299
6810	0.21546	1.34876e-06	3.20848e-05	MUC20	200958
112153	0.155887	1.37327e-06	3.25896e-05	KRT19	3880
2777.47	0.260628	1.38263e-06	3.27333e-05	PCSK9	255738
653.322	0.480697	1.42155e-06	3.35744e-05	SULT1C2	6819
10076.3	0.186647	1.44832e-06	3.41252e-05	MINK1	50488
1474.98	0.341915	1.46337e-06	3.43979e-05	NID2	22795
1486.52	0.326333	1.59465e-06	3.73949e-05	HBEGF	1839
2869.53	-0.256079	1.62543e-06	3.80266e-05	NOP56	10528
1962.73	0.293582	1.63482e-06	3.81561e-05	CDK19	23097
2332.15	-0.275464	1.66052e-06	3.86648e-05	NOP58	51602
2088.18	0.287806	1.66471e-06	3.86713e-05	MYO1A	4640
17719.5	-0.191358	1.66891e-06	3.8678e-05	NCL	4691
10563.9	0.182041	1.67322e-06	3.86874e-05	KHNYN	23351
4647.69	0.219881	1.72096e-06	3.96983e-05	PLIN3	10226
7337.94	0.20962	1.74342e-06	4.01229e-05	DOCK5	80005
20617.8	0.17763	1.76274e-06	4.04735e-05	HLA-B	3106
3090.08	0.269048	1.7896e-06	4.09951e-05	ZNF185	7739
6124.66	-0.204445	1.82886e-06	4.17977e-05	CLDN2	9075
4245.91	0.225323	1.8428e-06	4.19227e-05	OAS1	4938
15148	0.172817	1.84083e-06	4.19227e-05	MISP	126353
3190.31	0.268736	1.88775e-06	4.28468e-05	BCL10	8915
6826.43	0.200707	1.91977e-06	4.34737e-05	SPAG9	9043
9978.79	0.182847	1.93491e-06	4.37166e-05	SLC35A3	23443
3241.06	0.244304	1.98549e-06	4.47572e-05	IQGAP3	128239
6608.43	-0.230663	2.00359e-06	4.50625e-05	CCT6A	908
3858.5	0.232447	2.03863e-06	4.57468e-05	SNX30	401548
14848.1	0.175582	2.07824e-06	4.64251e-05	CAST	831
9042.84	0.197711	2.07457e-06	4.64251e-05	ARPC1A	10552
10388.3	0.183529	2.11917e-06	4.72327e-05	SQOR	58472
2164	0.279086	2.12893e-06	4.73437e-05	MBOAT2	129642
2064.23	0.290916	2.17165e-06	4.81853e-05	KLC4	89953
1282.53	0.349888	2.22627e-06	4.92866e-05	GAB1	2549
3289.86	0.244673	2.23956e-06	4.94702e-05	PHYKPL	85007
26863	0.160468	2.29398e-06	5.05596e-05	DSP	1832
1621.64	0.314078	2.30552e-06	5.0701e-05	UBA7	7318
12550.5	-0.174287	2.40566e-06	5.2669e-05	EIF5A	1984
11681.1	0.177612	2.40544e-06	5.2669e-05	CD2AP	23607
3209.43	0.242703	2.47464e-06	5.40597e-05	SLC15A1	6564
1877.99	-0.29203	2.48431e-06	5.41514e-05	SLBP	7884
10208.5	0.194043	2.50316e-06	5.44424e-05	LRRFIP1	9208
5087.12	0.210941	2.52645e-06	5.48284e-05	ARHGAP32	9743
2547.7	0.262483	2.53935e-06	5.49878e-05	CYBRD1	79901
3840.1	0.236445	2.5649e-06	5.54197e-05	HERPUD1	9709
14574.8	0.175308	2.58683e-06	5.56506e-05	TMPRSS4	56649
4196.71	0.224961	2.5817e-06	5.56506e-05	PRSS12	8492
4225.85	0.221383	2.67671e-06	5.74593e-05	NUDT4	11163
25505.8	0.169871	2.94034e-06	6.29819e-05	PLXNB2	23654
6207.45	0.213247	2.99357e-06	6.39835e-05	MYO18A	399687
2044.4	0.281257	3.01322e-06	6.42646e-05	SNAPC3	6619
5677.21	0.21096	3.03921e-06	6.45408e-05	DIP2B	57609
4867.13	-0.220033	3.037e-06	6.45408e-05	GSPT1	2935
22792.4	0.159955	3.09398e-06	6.55633e-05	MCL1	4170
795.515	0.415575	3.16682e-06	6.69633e-05	GOLGA7B	401647
1148.18	-0.371856	3.21788e-06	6.7898e-05	FOXK2	3607
9054.31	0.227412	3.25724e-06	6.85822e-05	MGAM2	93432
4841.56	0.212123	3.32218e-06	6.98011e-05	PCSK5	5125
11845.4	0.174796	3.34826e-06	7.02e-05	CAPNS1	826
17405	0.170868	3.36246e-06	7.03487e-05	ANXA11	311
6583.03	0.194999	3.38189e-06	7.06058e-05	RAB5B	5869
1949.25	0.290007	3.44933e-06	7.18623e-05	MINDY1	55793
4037.06	0.239939	3.52824e-06	7.33519e-05	HHLA2	11148
3270.04	0.249572	3.6054e-06	7.47989e-05	HELZ	9931
5242.15	-0.207275	3.81563e-06	7.88299e-05	PA2G4	5036
14209	0.193657	3.8097e-06	7.88299e-05	SPTAN1	6709
1986.12	0.281719	3.87845e-06	7.99607e-05	TMEM159	57146
3089.18	-0.239982	3.94057e-06	8.09346e-05	PSME3	10197
2213.04	0.271369	3.94204e-06	8.09346e-05	IL17RE	132014
30568.1	0.169215	3.97577e-06	8.1458e-05	PSAP	5660
1794.96	0.293452	4.01576e-06	8.21073e-05	CUL7	9820
1543.01	0.309019	4.07701e-06	8.31878e-05	NA	693199
6796.55	0.209563	4.17804e-06	8.50738e-05	KIF13B	23303
2108.69	0.277644	4.22196e-06	8.57916e-05	TMEM120A	83862
3952.29	0.225922	4.37353e-06	8.86894e-05	TRPM4	54795
4258.25	-0.221227	4.66446e-06	9.43956e-05	NOLC1	9221
9951.2	0.187938	4.67672e-06	9.44507e-05	ARHGAP27	201176
2036.66	-0.2756	4.7882e-06	9.65052e-05	NIPA2	81614
2758.58	-0.251645	4.90393e-06	9.86368e-05	RCC1	1104
7302.99	-0.188509	4.94091e-06	9.91791e-05	CCT3	7203
2874.51	0.243512	5.00219e-06	0.000100206	OSBPL7	114881
6797.56	0.20831	5.14448e-06	0.000102848	AKAP13	11214
17365.8	0.162439	5.17643e-06	0.000103278	TGOLN2	10618
4749.45	-0.221268	5.2139e-06	0.000103816	HNRNPM	4670
2247.56	0.275082	5.26623e-06	0.000104648	LAMA4	3910
1703.67	0.295827	5.32809e-06	0.000105665	ORAI3	93129
1374.55	0.379213	5.38071e-06	0.000106283	ATF3	467
11297.2	0.184644	5.38071e-06	0.000106283	CIB1	10519
2908.36	0.248647	5.40862e-06	0.000106424	ZFP36L1	677
34086	0.152553	5.40937e-06	0.000106424	KLK10	5655
4257.01	0.214214	5.43783e-06	0.000106771	EHD1	10938
4044.58	-0.22428	5.56578e-06	0.000108792	PSMA4	5685
3156.27	0.237265	5.5737e-06	0.000108792	CMIP	80790
2139.36	-0.278504	5.57212e-06	0.000108792	RANBP1	5902
990.306	-0.378996	5.64414e-06	0.00010995	CTPS1	1503
7302.72	0.185698	5.72965e-06	0.000111396	TMEM181	57583
1328.85	0.347469	5.81574e-06	0.000112848	RNF186	54546
850.959	0.410843	5.85869e-06	0.00011331	DDIT3	1649
2326.46	-0.278613	5.86245e-06	0.00011331	NAE1	8883
965.391	0.369696	5.8929e-06	0.000113677	SYT7	9066
9211.07	0.185197	6.10575e-06	0.00011708	NPEPPS	9520
7218.58	0.198873	6.11477e-06	0.00011708	SDC4	6385
2413.99	-0.256369	6.1077e-06	0.00011708	NAA15	80155
1116.09	0.349588	6.11663e-06	0.00011708	NA	389602
1917.48	0.27919	6.27121e-06	0.000119576	ABHD4	63874
456.407	0.594041	6.26328e-06	0.000119576	FABP6	2172
2614.9	0.260775	6.43812e-06	0.000122522	TSC22D2	9819
13215.6	0.174054	6.5522e-06	0.000124454	SLC44A1	23446
1057.64	0.352856	6.64238e-06	0.000125925	CCDC183	84960
3987.93	-0.218873	6.80464e-06	0.000128755	MCM4	4173
5622.08	0.203198	6.84825e-06	0.000129333	TRIOBP	11078
4144.62	0.213957	6.97168e-06	0.000131413	PNPLA2	57104
19994.6	0.164597	7.31382e-06	0.0001376	BSG	682
333.911	-0.597093	7.59081e-06	0.00014254	PYCR3	65263
1238.53	-0.329596	7.62753e-06	0.000142958	DCAF13	25879
1850.77	-0.278746	7.79266e-06	0.000145777	S100A4	6275
7065.14	0.185213	7.88787e-06	0.00014728	PTPRR	5801
1215.7	-0.330179	7.91436e-06	0.000147496	PUM3	9933
18736.9	0.16723	7.95675e-06	0.000148007	IQGAP1	8826
28747.7	0.159066	8.04045e-06	0.000149284	PLCD3	113026
2507.22	0.262881	8.06584e-06	0.000149475	NA	100506211
1237.55	0.336447	8.44897e-06	0.000156282	SESN2	83667
2333.08	-0.254834	8.53867e-06	0.000157647	MRPL42	28977
1907.71	-0.290768	8.68485e-06	0.000160047	POLE3	54107
2292.74	-0.258045	8.90608e-06	0.000163819	CENPB	1059
2983.48	0.233608	8.95774e-06	0.000164463	PDK3	5165
1809.39	0.282172	8.98562e-06	0.00016467	HES1	3280
2555.11	0.246661	9.10768e-06	0.000166598	YEATS2	55689
22066.2	0.156714	9.34222e-06	0.000170573	MET	4233
2155.05	0.270993	9.45977e-06	0.000172401	CREB3L1	90993
3816.28	0.224902	9.67788e-06	0.000176052	C1orf115	79762
3764.86	0.216576	9.82798e-06	0.000178454	PLOD1	5351
9659.68	0.171831	9.85624e-06	0.00017864	GLG1	2734
3726.03	0.217251	9.87431e-06	0.00017864	HKDC1	80201
53599.3	0.175752	9.97126e-06	0.000179966	ENO1	2023
2660.95	0.247375	9.98394e-06	0.000179966	ACSL1	2180
7962.49	0.178167	1.01727e-05	0.000182607	SEMA4G	57715
11099.4	0.167349	1.01552e-05	0.000182607	ERBB2	2064
3574.1	0.21896	1.01858e-05	0.000182607	LRRC8A	56262
1821.23	0.313096	1.05987e-05	0.000189666	ABCA7	10347
7530.12	0.178742	1.10088e-05	0.000196294	CSNK2A1	1457
8571.14	0.174153	1.10035e-05	0.000196294	ADGRG6	57211
3974.95	0.21308	1.13194e-05	0.000201107	P2RY2	5029
9698.8	0.169535	1.13026e-05	0.000201107	SMAD3	4088
1812.43	-0.279145	1.14411e-05	0.000202906	TEX261	113419
6873.88	-0.193284	1.15447e-05	0.000204377	SFPQ	6421
2460.33	0.24634	1.17543e-05	0.000207716	STAP2	55620
2646.62	-0.239205	1.24665e-05	0.000219909	PSMA3	5684
5495.84	0.198279	1.25021e-05	0.000220055	EPS8L3	79574
1176.55	-0.329738	1.25193e-05	0.000220055	FAM98A	25940
4432.16	-0.207428	1.2719e-05	0.000223168	STARD7	56910
1513.78	-0.294502	1.28056e-05	0.000224291	IDH3A	3419
3356.96	0.220452	1.31983e-05	0.000230761	PTPRJ	5795
3322.25	0.231077	1.32546e-05	0.000231336	GOLPH3L	55204
2659.28	-0.253544	1.33775e-05	0.00023307	ERH	2079
2433.64	0.249909	1.34518e-05	0.000233953	HPS3	84343
2137.16	0.259802	1.35268e-05	0.000234395	FMO5	2330
661.401	-0.418888	1.35133e-05	0.000234395	CDC25A	993
10485.7	0.170643	1.35483e-05	0.000234395	ARL6IP5	10550
625.237	0.456412	1.3843e-05	0.000239076	FRY	10129
4631.29	0.206516	1.38711e-05	0.000239143	FOSL2	2355
1122.54	0.336895	1.3975e-05	0.000240517	SELENBP1	8991
2410.43	0.245524	1.44382e-05	0.000248057	BCAS1	8537
1694.46	0.291854	1.46374e-05	0.000251043	CYP4F12	66002
544.802	0.456188	1.46875e-05	0.000251466	LEPR	3953
5460.51	0.190262	1.48632e-05	0.000254036	GNA13	10672
7839.47	0.175044	1.49056e-05	0.000254321	RETSAT	54884
3823.24	-0.210954	1.52378e-05	0.00025954	MAZ	4150
5601.6	0.189626	1.57871e-05	0.000268435	ANTXR2	118429
6166.43	0.189255	1.59788e-05	0.000271228	SLC9A3R1	9368
1688.96	-0.283574	1.65562e-05	0.000280069	H2AFX	3014
886.644	0.374384	1.65338e-05	0.000280069	VLDLR	7436
13046.5	0.175092	1.68551e-05	0.000284639	LMAN1	3998
1115.98	-0.328661	1.70512e-05	0.00028746	SDAD1	55153
1835.79	-0.27222	1.73958e-05	0.000292273	MBD3	53615
2781.86	0.244004	1.73698e-05	0.000292273	NA	100506710
21413.2	0.165664	1.75369e-05	0.000294144	GPI	2821
3380.83	0.221239	1.78121e-05	0.000298031	ITFG1	81533
3616.23	0.218613	1.78289e-05	0.000298031	ADGRE5	976
5237.85	0.190617	1.78839e-05	0.000298448	CNNM4	26504
4323.14	-0.215001	1.80627e-05	0.000300923	SRSF7	6432
410.942	0.514233	1.82836e-05	0.000304091	GIPR	2696
1142.49	-0.323967	1.86402e-05	0.000309118	PSPC1	55269
6286.38	0.220539	1.86483e-05	0.000309118	PPARA	5465
5036.36	-0.193256	1.87126e-05	0.000309665	HNRNPR	10236
7356.41	0.182472	1.93026e-05	0.000318896	GBP3	2635
2904.01	0.228122	1.93372e-05	0.000318935	ARHGAP45	23526
4281.34	0.201223	1.99647e-05	0.000328737	KDM3A	55818
2727	-0.231112	2.00629e-05	0.000329805	PUF60	22827
1024.8	-0.34021	2.03091e-05	0.000333299	CHUK	1147
1738.72	0.275049	2.03847e-05	0.000333985	EFNA1	1942
3670.88	0.210067	2.06999e-05	0.00033803	SBF2	81846
6817.51	-0.177004	2.0675e-05	0.00033803	HNRNPAB	3182
7968.04	0.17883	2.0824e-05	0.000339497	SLC38A2	54407
67755.8	0.142513	2.10992e-05	0.000343418	LGALS3	3958
4060.72	-0.208239	2.11855e-05	0.000344256	SUB1	10923
328.193	0.575018	2.13936e-05	0.000347068	MTTP	4547
5440.98	0.191619	2.1839e-05	0.000353624	PAQR5	54852
3678.9	0.21058	2.18692e-05	0.000353624	MMP28	79148
2970.39	0.227747	2.19271e-05	0.000353981	TLDC1	57707
4584.76	0.216654	2.20023e-05	0.000354617	PLEKHM1	9842
794.264	0.384261	2.21112e-05	0.000355792	PLCD1	5333
1224.57	-0.313855	2.21761e-05	0.000356257	RPF2	84154
9212.87	0.170591	2.25315e-05	0.000361381	ESYT2	57488
3504.55	-0.212469	2.28308e-05	0.000365588	TMEM167A	153339
2541.51	0.240608	2.30542e-05	0.000368569	SLC45A3	85414
1130.04	-0.322033	2.32584e-05	0.000371235	SURF6	6838
4054.3	0.204827	2.34636e-05	0.000373907	ALAS1	211
10543.7	0.163059	2.40009e-05	0.000381853	CPD	1362
4883.73	0.201239	2.41229e-05	0.000382564	LAMC1	3915
9257.32	0.16445	2.41194e-05	0.000382564	ZKSCAN1	7586
4243.08	0.218984	2.42484e-05	0.000383939	NUCB1	4924
6883.61	0.18091	2.42906e-05	0.000383993	ADIPOR2	79602
14694.3	0.154077	2.45379e-05	0.000386709	RPN2	6185
11557.5	0.196821	2.45405e-05	0.000386709	DST	667
6136.87	0.188294	2.51463e-05	0.000395624	RASSF7	8045
1758.98	-0.268048	2.53131e-05	0.000397616	C5orf24	134553
2137.76	0.25862	2.53541e-05	0.000397629	KLK1	3816
3211.34	0.216094	2.58516e-05	0.00040479	KDM5B	10765
4594.66	0.193914	2.59745e-05	0.000406071	HSD17B11	51170
4284.01	0.197489	2.6155e-05	0.00040825	SERTAD2	9792
5262.7	0.186333	2.65809e-05	0.000413343	NA	378938
5648.21	-0.186042	2.6567e-05	0.000413343	LMNB2	84823
1238.17	0.307715	2.66066e-05	0.000413343	BTN3A1	11119
5408.62	-0.186707	2.7254e-05	0.000422075	PRPF40A	55660
3919.73	0.204707	2.72505e-05	0.000422075	PRR15	222171
9135.02	0.164043	2.73239e-05	0.000422417	GNA11	2767
1258.52	0.30802	2.73615e-05	0.000422417	LY75	4065
818.206	-0.369224	2.77292e-05	0.000427428	TIGAR	57103
17265.6	0.14741	2.87103e-05	0.000441861	CTSB	1508
6716.37	0.176833	2.89574e-05	0.000444283	POLD4	57804
3565.61	0.207875	2.89425e-05	0.000444283	NOL4L	140688
2707.51	0.229329	2.90941e-05	0.000445689	REN	5972
7688.01	-0.169169	2.9472e-05	0.00045078	KIAA0100	9703
3046.59	0.220465	2.98143e-05	0.000454611	IFI27	3429
946.887	-0.344461	2.98077e-05	0.000454611	PNPT1	87178
3013.22	0.227846	3.06188e-05	0.000465443	TWF2	11344
2950.21	0.23638	3.05741e-05	0.000465443	XRN1	54464
1694.2	-0.270414	3.09671e-05	0.000470017	SNRPG	6637
9353.14	0.171005	3.1093e-05	0.000471204	WSB2	55884
2849.84	0.231014	3.13325e-05	0.000474107	HOOK2	29911
1315.27	0.297379	3.2199e-05	0.000486476	ABTB1	80325
2231.96	0.242498	3.3128e-05	0.000499748	KIF16B	55614
47853.5	0.134269	3.34204e-05	0.000503391	TMBIM6	7009
3548	0.206399	3.37323e-05	0.000507318	BACH1	571
810.561	-0.364994	3.44866e-05	0.000517874	SLC4A7	9497
2526.43	0.236974	3.46465e-05	0.000519488	CNOT6L	246175
5476.13	0.192366	3.49627e-05	0.000523436	CNN2	1265
1877.72	0.262564	3.51276e-05	0.000525111	HILPDA	29923
539.215	0.438894	3.56701e-05	0.000532415	ENTPD8	377841
1202.95	0.310491	3.58188e-05	0.00053383	GDPD3	79153
304.934	0.570616	3.60321e-05	0.0005362	EFEMP2	30008
3369.52	0.216789	3.63471e-05	0.000539267	MARF1	9665
2366.84	0.236873	3.63042e-05	0.000539267	SEC14L2	23541
5537.82	0.44118	3.69247e-05	0.000546198	ALDOC	230
6323.41	0.175599	3.68908e-05	0.000546198	JOSD1	9929
6138.38	0.175929	3.72078e-05	0.000549564	TNKS1BP1	85456
7288.51	0.169544	3.813e-05	0.000562346	ELOVL1	64834
19083.3	0.157916	3.86659e-05	0.000569402	APLP2	334
28666.6	0.145288	4.01021e-05	0.000589673	ASPH	444
5373.3	-0.192216	4.0276e-05	0.000591353	SLC5A3	6526
13980.6	0.153551	4.04305e-05	0.000592742	TNFRSF21	27242
24492.8	0.148222	4.10403e-05	0.000600791	LIMA1	51474
516.746	0.446866	4.12218e-05	0.000602557	SERPINA1	5265
944.201	-0.338374	4.15962e-05	0.000607132	NUBP2	10101
26728.3	0.150106	4.1794e-05	0.000609122	FXYD3	5349
1371.5	-0.299291	4.22288e-05	0.000614553	NETO2	81831
1871.11	0.254253	4.33037e-05	0.000628348	CLK3	1198
4052.79	0.203297	4.32893e-05	0.000628348	SLC6A20	54716
13688	0.148869	4.41632e-05	0.000639882	KLF5	688
8551.28	0.161491	4.46978e-05	0.000646681	SRI	6717
6921.37	0.168968	4.5401e-05	0.000655895	ARHGAP35	2909
19073.2	0.147286	4.59474e-05	0.000662434	CAP1	10487
7795.67	0.16452	4.59875e-05	0.000662434	TTLL12	23170
1472.08	-0.281988	4.63181e-05	0.000666226	HIRA	7290
1419.22	-0.284322	4.67175e-05	0.000670996	FAM136A	84908
827.519	0.353892	4.74694e-05	0.000680807	SP6	80320
561.51	0.441091	4.79456e-05	0.000686643	ADM	133
519.831	0.438497	4.88168e-05	0.000698109	CYP4F11	57834
20825.7	0.139822	4.89807e-05	0.000699441	LMNA	4000
4880.74	0.184397	4.91755e-05	0.000701212	SERINC3	10955
2772.99	0.219003	4.99785e-05	0.000711636	ATP6V0A1	535
605.385	0.411114	5.10002e-05	0.000725141	TCIM	56892
8264.74	0.162961	5.14279e-05	0.000729127	ZBTB7B	51043
5033.11	-0.181726	5.14204e-05	0.000729127	C1QBP	708
6563.64	0.173481	5.22782e-05	0.000740122	JAK1	3716
2369.99	-0.241148	5.31476e-05	0.000751355	PLEKHJ1	55111
15081.4	-0.163133	5.32368e-05	0.000751543	CD24	100133941
4201.3	0.1969	5.42209e-05	0.000764345	APPL2	55198
8015.44	0.165235	5.5199e-05	0.000775922	TLN1	7094
9227.13	0.157167	5.51213e-05	0.000775922	RPS6KA3	6197
19957	0.142394	5.54896e-05	0.000778901	PTTG1IP	754
5201.18	0.188879	5.60493e-05	0.000785643	SHC1	6464
2226.02	-0.235545	5.70756e-05	0.000798897	CPSF2	53981
1773.47	0.262616	5.76353e-05	0.000805592	TTC22	55001
7370.44	0.167351	5.84447e-05	0.000815753	PAPSS2	9060
8710.52	0.158474	5.88762e-05	0.000820618	MYO5B	4645
4638.41	0.184938	5.91556e-05	0.000823353	CTSA	5476
1101.33	0.317406	5.9502e-05	0.000827011	RARA	5914
23852.5	0.140269	6.0438e-05	0.000838842	CTNNA1	1495
1069.34	0.31614	6.08002e-05	0.000842687	EHD2	30846
1672.84	0.26727	6.12112e-05	0.000847197	CLCN2	1181
16458.8	0.14202	6.13448e-05	0.00084786	PFKL	5211
876.877	-0.343928	6.15419e-05	0.00084913	NOP2	4839
7603.56	0.162671	6.16083e-05	0.00084913	B4GALT1	2683
5300.02	0.180699	6.18859e-05	0.00085177	ABCA2	20
4230.55	0.188862	6.32295e-05	0.000869055	ELF1	1997
2325.83	0.229445	6.36107e-05	0.000873081	NA	115110
3779.06	-0.199642	6.38251e-05	0.000874811	NASP	4678
3158.66	0.206261	6.53582e-05	0.000894585	MALL	7851
805.448	0.380398	6.61047e-05	0.000903552	PER1	5187
8512.66	0.158006	6.64443e-05	0.000906941	CMAS	55907
3654.28	-0.196353	6.67807e-05	0.000909026	KCNE3	10008
1499.9	-0.270036	6.67285e-05	0.000909026	CDC6	990
1420.72	-0.280038	6.71241e-05	0.000912446	RBBP8	5932
3701.77	0.201678	6.82401e-05	0.000926343	NADSYN1	55191
2623.24	-0.218807	6.91634e-05	0.000937591	AAGAB	79719
5866.17	0.171513	6.99753e-05	0.000947299	PPARD	5467
1915.62	0.244475	7.35137e-05	0.000993841	TRIM15	89870
9207.93	0.166142	7.4745e-05	0.00100911	RHPN2	85415
2189.38	0.232042	7.53679e-05	0.00101613	PRSS22	64063
2008.08	-0.239152	7.69745e-05	0.00103638	EIF3J	8669
841.207	-0.344089	7.82709e-05	0.0010524	GTF2A2	2958
1243.97	0.288492	7.9882e-05	0.00107261	CASP10	843
781.431	0.351532	8.15929e-05	0.00109304	YPEL3	83719
523.741	0.424013	8.16243e-05	0.00109304	CREBRF	153222
1530.75	-0.265836	8.19174e-05	0.00109454	WDR77	79084
8727.87	0.155162	8.19581e-05	0.00109454	NUMA1	4926
33628.3	0.153551	8.21728e-05	0.00109593	CEACAM6	4680
733.816	-0.368122	8.32835e-05	0.00110845	POLA2	23649
8496.62	0.160109	8.34475e-05	0.00110845	NBR1	4077
3065.66	0.240837	8.33422e-05	0.00110845	NBEAL1	65065
855.856	0.341499	8.37039e-05	0.00111037	TM4SF4	7104
5488.2	0.174667	8.63545e-05	0.00114399	PADI2	11240
3915.22	0.199504	8.69603e-05	0.00115048	EPAS1	2034
4064.14	0.193618	8.71289e-05	0.00115117	MAP2K2	5605
1894.38	-0.247738	8.89951e-05	0.00117426	E2F4	1874
1601.75	-0.263721	9.03001e-05	0.00118989	HAT1	8520
2726.49	0.212176	9.06489e-05	0.0011929	CTTNBP2NL	55917
12659.4	-0.145307	9.11202e-05	0.00119751	SERBP1	26135
2168.99	-0.237342	9.13082e-05	0.00119839	EBNA1BP2	10969
1392.31	-0.272754	9.35749e-05	0.00122651	DCTPP1	79077
675.689	0.373776	9.39762e-05	0.00122852	SLC12A6	9990
2517.61	0.219676	9.39258e-05	0.00122852	VPS28	51160
2213.61	0.228606	9.54424e-05	0.00124289	SPIRE2	84501
3298.2	0.212333	9.52617e-05	0.00124289	LPIN2	9663
4195.71	0.185157	9.54521e-05	0.00124289	WASL	8976
2098.17	0.243055	9.70333e-05	0.00125851	IGSF9	57549
485.868	0.452792	9.68686e-05	0.00125851	LYPD8	646627
920.792	0.325353	9.70156e-05	0.00125851	ZG16B	124220
653.096	0.387541	9.72479e-05	0.00125964	SLC5A9	200010
5493.77	-0.171262	9.73768e-05	0.00125966	ECT2	1894
4819.94	0.182212	9.82062e-05	0.00126873	RAB11FIP4	84440
1820.68	0.249315	9.83459e-05	0.00126888	MED16	10025
957.858	-0.318344	9.8849e-05	0.00127205	ANAPC7	51434
9843.99	-0.149954	9.87431e-05	0.00127205	NA	652995
6650.55	0.163478	9.91091e-05	0.00127375	CHD2	1106
66977	0.146448	0.000100468	0.00128954	FABP1	2168
2741.85	-0.220767	0.000101644	0.00130294	ANKRD52	283373
605.798	0.390748	0.000103297	0.00132241	FBXO32	114907
2305.18	0.233199	0.000103919	0.00132866	NA	378706
3553.21	0.194076	0.000104366	0.00133213	ZMYND8	23613
2240.91	0.22551	0.00010446	0.00133213	OCLN	100506658
1997.71	-0.247387	0.000104889	0.00133588	TIMM17A	10440
13000.4	0.14229	0.000105068	0.00133645	ALDH18A1	5832
1278.65	0.282783	0.000107342	0.00136362	DENND1A	57706
824.177	0.339034	0.000107656	0.00136585	MGAT3	4248
2358.58	0.223559	0.00010815	0.00137036	CNPPD1	27013
6680.56	0.174035	0.000110069	0.00139289	OS9	10956
4802.42	0.17718	0.000114299	0.00144458	ETHE1	23474
7112.97	0.158814	0.000114624	0.00144684	CYB5R3	1727
1116.17	-0.318549	0.000119661	0.00150849	FAM111B	374393
2052.04	-0.230718	0.000121385	0.00152828	RABEP1	9135
977.924	0.310848	0.000121954	0.00153349	GGT1	2678
3919.7	0.191936	0.000122206	0.00153471	TRIB1	10221
954.351	-0.319084	0.000122578	0.00153649	COX20	116228
4157.42	0.187486	0.000122813	0.00153649	RAPGEFL1	51195
1982.81	0.233652	0.000122787	0.00153649	BTNL8	79908
6502.26	0.161713	0.000123681	0.00154389	KIRREL1	55243
444.441	0.462412	0.000123717	0.00154389	A1CF	29974
2022.56	-0.238472	0.000125502	0.00156419	BAZ1A	11177
984.699	-0.32508	0.000128361	0.00159781	ABCF2	10061
738.574	0.350257	0.000128837	0.00160172	NYNRIN	57523
3275.84	0.195307	0.000129762	0.0016112	NT5E	4907
4760.64	-0.185348	0.000130104	0.00161342	ETF1	2107
542.467	-0.401577	0.000132347	0.00163918	HEATR3	55027
2003	0.236504	0.000132546	0.00163959	TSC22D4	81628
2857.55	0.21054	0.000136704	0.00168892	SPRED2	200734
782.331	0.361339	0.000136886	0.00168906	NA	100131564
1310.14	-0.274516	0.000137634	0.00169617	RFC3	5983
6675.1	0.164757	0.000138189	0.0017009	RAB25	57111
4014.71	0.194778	0.000140999	0.00173145	RNF141	50862
2170.62	0.223679	0.000141022	0.00173145	BCKDK	10295
7772.72	0.167388	0.000141381	0.00173159	TNFRSF10B	8795
8831.28	0.151867	0.000141383	0.00173159	UBA1	7317
3826.75	0.186406	0.000142201	0.00173572	TOR1AIP2	163590
1283.7	-0.274156	0.000142249	0.00173572	TIMM23	100287932
2898.65	0.203413	0.000142421	0.00173572	DDX60L	91351
1031.41	-0.30054	0.000142063	0.00173572	SDCCAG3	10807
1654.21	-0.248272	0.000143135	0.00174227	HSPE1	3336
1734.1	0.251285	0.000143638	0.00174625	ZER1	10444
1857.27	-0.239557	0.000144645	0.00175633	NBN	4683
10760.4	0.167702	0.000146553	0.00177732	HADHA	3030
4986.91	0.170818	0.000147462	0.00178615	MKRN1	23608
2369.63	-0.223605	0.000148386	0.00179514	CEBPZ	10153
5715.55	0.196788	0.00014878	0.00179638	BNIP3	664
1041.25	-0.299676	0.000148852	0.00179638	UTP6	55813
11378.9	0.145327	0.000149107	0.00179728	CYSTM1	84418
6944.28	0.164341	0.000150175	0.00180642	UBE2H	7328
1206.71	0.296786	0.000150231	0.00180642	DENND3	22898
5767.38	0.165246	0.000153383	0.00184209	GPBP1L1	60313
2493.16	0.240536	0.000155965	0.00187082	MINDY2	54629
1009.83	0.301273	0.000158825	0.00190283	RAP1GAP	5909
1620.02	0.247963	0.000160359	0.00191888	KIAA1211	57482
4802.61	0.17615	0.000162597	0.00193162	PAK1	5058
2803	0.229379	0.000162544	0.00193162	RNASE4	6038
517.847	-0.411008	0.00016279	0.00193162	XRCC3	7517
4554.47	0.180819	0.000161624	0.00193162	PNKD	25953
6189.27	0.160478	0.000162405	0.00193162	ITCH	83737
2119.56	0.223738	0.000161864	0.00193162	WDR48	57599
760.857	-0.340813	0.000162563	0.00193162	POLR2K	5440
2374.43	0.216614	0.000163011	0.00193193	CALCOCO1	57658
731.465	-0.347558	0.000168727	0.00199728	E2F1	1869
2167.28	0.223641	0.000168972	0.00199779	MEF2D	4209
26594	-0.155919	0.000169294	0.0019992	RPL23	9349
9171.65	0.151672	0.000169746	0.00200215	EPS8L2	64787
2987.32	0.204019	0.000170919	0.00201119	MLPH	79083
4878.77	0.174495	0.000170791	0.00201119	SEC31A	22872
246857	0.117394	0.000171508	0.00201573	MT-ND4	4538
6132.31	0.162587	0.000171772	0.00201643	GUCD1	83606
505.367	0.416629	0.000172113	0.00201804	NA	286042
3620.1	0.186439	0.000172392	0.00201892	MAP1LC3B	81631
4166.37	0.181264	0.000173918	0.00203439	WLS	79971
1309.38	0.304293	0.000174609	0.00204005	AXL	558
9076.74	0.152613	0.000181274	0.00211543	SLC16A5	9121
8243.9	0.152935	0.00018614	0.00216966	RRBP1	6238
2322.39	0.217066	0.000186459	0.00217082	TMEM164	84187
31111.9	0.127156	0.000187617	0.00218174	MYOF	26509
1792.68	0.242663	0.000188292	0.00218446	KIAA1549L	25758
4484.46	-0.173042	0.000188208	0.00218446	SMARCA5	8467
897.682	0.316976	0.000191414	0.00221807	ENTPD2	954
2473.46	-0.211758	0.000192736	0.00223078	BAG1	573
1014.45	0.298723	0.000193459	0.00223653	PLAUR	5329
1318.38	0.274612	0.000194654	0.00224712	SIDT2	51092
9078.5	0.159229	0.000194829	0.00224712	PRKCSH	5589
2661.42	0.208987	0.000195107	0.00224771	LTBP4	8425
8640.29	0.153905	0.000195591	0.00225066	HNF4A	3172
3732.06	-0.195644	0.000196165	0.00225464	GNL3	26354
5417.8	0.164814	0.000197199	0.0022639	FBLIM1	54751
8024.63	0.15242	0.000200149	0.00229274	ITM2B	9445
7137.21	0.155315	0.000200175	0.00229274	SLC1A5	6510
4984.58	0.173014	0.000203812	0.0023317	INAVA	55765
8273.22	0.147969	0.000204407	0.00233581	RBM47	54502
5971.62	0.159355	0.00020619	0.00235347	MYO1E	4643
2210.98	-0.220442	0.000210228	0.00239679	UBE2G2	7327
3394.67	0.188512	0.00021216	0.00241603	TMC5	79838
2340.6	0.220766	0.000213289	0.0024261	EBP	10682
3102.02	0.193727	0.000215186	0.0024437	FAM160A2	84067
8167.5	0.147952	0.00021533	0.0024437	CAMK2D	817
1705.55	0.248575	0.000215707	0.00244517	CDK18	5129
9900.38	0.153193	0.000216226	0.00244825	ADD3	120
4887	-0.168776	0.000218407	0.00247012	TNFRSF12A	51330
8024.3	0.154204	0.000218883	0.00247268	ATP11B	23200
2733.84	0.201686	0.000221996	0.00250498	VDR	7421
3930.91	-0.181309	0.00022577	0.00254177	KPNA2	3838
2358.51	0.212077	0.000225738	0.00254177	PAK4	10298
110048	0.28323	0.000228518	0.00256979	AHNAK	79026
439.308	0.42927	0.000229655	0.00257965	GABRA2	2555
1547.58	-0.247225	0.000230074	0.00258142	TOMM5	401505
925.102	-0.304768	0.000230694	0.00258545	TOR3A	64222
102587	0.248202	0.00023345	0.00261338	FLNB	2317
1725.52	-0.237195	0.000234141	0.00261519	ENOPH1	58478
3100.85	0.197755	0.000233881	0.00261519	ASL	435
3238.82	0.198554	0.000234732	0.00261884	ANO9	338440
86360.1	0.115341	0.000235708	0.00262676	FTH1	2495
2527.98	0.204471	0.000238124	0.0026507	TAP1	6890
2228.28	-0.215235	0.00023875	0.00265468	ARIH2	10425
2507.19	0.216541	0.000239851	0.00266394	FGD6	55785
8030.88	0.148538	0.00024188	0.00268346	SERINC1	57515
4129.73	0.182026	0.000242584	0.00268524	KIF1B	23095
639.005	-0.357826	0.000242416	0.00268524	RIOX2	84864
909.992	0.306199	0.000243299	0.00269015	RASA3	22821
2795.94	0.202052	0.000244411	0.00269944	SLC22A23	63027
770.296	-0.329132	0.000244939	0.00270225	CCDC137	339230
6363.68	0.156698	0.000245896	0.00270978	GALE	2582
1315.1	0.27019	0.000247531	0.00272477	SMPDL3A	10924
7741.69	0.152722	0.000248121	0.00272823	FCGRT	2217
2725.95	0.198916	0.000249258	0.00273769	OSBPL2	9885
2433.97	0.208409	0.000250676	0.00275021	KDM4C	23081
10188.2	-0.139895	0.000252975	0.00277236	KIF1C	10749
1268.02	0.278904	0.000253302	0.00277287	SPAG4	6676
4028.82	0.174947	0.000254194	0.00277956	FEM1C	56929
3576.96	0.189301	0.000255235	0.00278786	AREG	374
1547.93	-0.244699	0.000257166	0.00280586	BCCIP	56647
24138.1	0.138908	0.000258388	0.00281609	HSPA5	3309
12545.5	0.154486	0.000259523	0.00282535	SERPINB6	5269
692.56	-0.343402	0.000260412	0.0028319	KIF1BP	26128
3582.1	0.184543	0.000261415	0.0028397	TNFRSF1A	7132
17876.7	0.153831	0.000261933	0.00284221	ITPR3	3710
918.027	-0.303109	0.000262304	0.00284311	RECQL4	9401
2329.75	0.210032	0.000263769	0.00285587	SLC9A2	6549
6123.87	0.158385	0.000267879	0.00289719	MARCKS	4082
4548.98	0.168893	0.000268391	0.00289956	FAM102A	399665
3051.55	0.19293	0.000270521	0.00291938	WIPF2	147179
2419.35	-0.205868	0.000275606	0.00297102	TSR1	55720
3345.12	-0.188137	0.00027753	0.00298851	PSMA7	5688
1444.41	0.266952	0.000278063	0.002991	SIRT6	51548
1531.46	0.244095	0.000278473	0.00299214	MNT	4335
4540	0.170332	0.000281024	0.00301628	LUZP1	7798
3250.89	0.189216	0.000287599	0.00308351	UGT1A10	54575
624.698	-0.357318	0.000289083	0.00309607	BRMS1	25855
1587.66	0.270774	0.0002898	0.00310039	MAP1S	55201
12109.4	0.140422	0.00029168	0.00311713	IDH1	3417
15347.3	0.131226	0.000293898	0.00313744	UBC	7316
26862.8	0.12207	0.000297302	0.00317037	PLS1	5357
322.775	-0.487502	0.000299121	0.00318633	NDUFAF4	29078
3887.44	0.175476	0.000300121	0.00319354	PRRC1	133619
5924.31	0.155509	0.000301257	0.00319994	MAPK6	5597
2590.77	-0.200406	0.000301368	0.00319994	DUS1L	64118
8656.66	-0.146434	0.000304381	0.00322846	SRSF3	6428
3955.96	0.174774	0.000306957	0.0032523	MYADM	91663
2513.11	-0.201117	0.000307493	0.00325449	SLC25A10	1468
5227.28	0.160382	0.000308885	0.00326227	ITGB5	3693
9720.07	0.158288	0.000308887	0.00326227	AGPAT2	10555
5820.36	0.156865	0.000314365	0.00331659	MIDN	90007
7453.58	0.155837	0.000315575	0.00332581	SEC23A	10484
7112.58	0.148894	0.000317826	0.00334596	GLUD1	2746
1631.35	-0.235686	0.000319402	0.00335898	TMEM129	92305
6421.21	0.157875	0.00032092	0.00337136	DENND4C	55667
4004.75	0.180188	0.000324865	0.00340918	FNDC3B	64778
6365.22	0.173545	0.000327584	0.00343408	USH1C	10083
8202.75	-0.15527	0.000329504	0.00344724	ALDH1A3	220
6773.82	0.151643	0.000329536	0.00344724	BAG6	7917
2777.23	-0.193774	0.000330114	0.00344963	PSME4	23198
2391.1	-0.203983	0.000333929	0.00348366	TFAM	7019
33710.2	0.272063	0.000334074	0.00348366	EIF4A2	1974
1039.22	-0.282741	0.000334587	0.00348534	MRPL20	55052
2106.74	0.21371	0.000336677	0.00350342	YPEL5	51646
4653.99	0.175344	0.000339389	0.00352054	PLEKHH1	57475
478.159	0.401754	0.000339163	0.00352054	EXOC3L4	91828
7814.44	-0.144899	0.000339256	0.00352054	G3BP1	10146
3051.27	0.188829	0.000341343	0.0035371	ABCG2	9429
3397.95	0.189474	0.000342373	0.00353932	INTS3	65123
1180.69	-0.267241	0.000342027	0.00353932	UTP20	27340
3450.98	0.180579	0.00034263	0.00353932	GPR35	2859
2398.97	0.202937	0.000343936	0.00354911	ARL14	80117
1655.53	0.247375	0.000345321	0.00355969	KCTD11	147040
623.176	-0.356423	0.000346065	0.00356364	CHORDC1	26973
4422.9	0.166439	0.000347601	0.00357574	JMJD1C	221037
6092.37	0.156413	0.000349736	0.00358746	FUT3	2525
424.81	-0.42115	0.000349816	0.00358746	NR2C2AP	126382
2036.17	0.238348	0.000349828	0.00358746	CLU	1191
3491.05	0.178871	0.000350565	0.0035913	FUCA1	2517
1598.98	-0.246161	0.000351833	0.00360055	NUDT5	11164
573.188	0.372455	0.000356964	0.00364929	PRSS1	5644
3446.53	0.17908	0.000357898	0.00365507	UBE2R2	54926
589.655	-0.365504	0.000361806	0.00369117	PRPS1	5631
11869.3	-0.141533	0.000362549	0.00369494	XRCC5	7520
1046.12	-0.280674	0.000371767	0.00378499	MRPL15	29088
1363.49	-0.250638	0.000373016	0.0037938	GFM1	85476
8858.81	0.142345	0.000376091	0.00382115	ZNF395	55893
3440.93	0.183596	0.000380116	0.00385808	APAF1	317
4157.28	0.168614	0.000382296	0.00387623	TRPC4AP	26133
304.914	0.535457	0.000383235	0.00388177	CGNL1	84952
2241.01	0.213994	0.000384126	0.00388683	MTHFR	4524
1081.05	0.279989	0.000386597	0.00390783	SEZ6L2	26470
3824.02	0.172473	0.000387244	0.00391037	TCF7L2	6934
8646.35	-0.14083	0.000398475	0.00401968	CCT7	10574
400.382	0.437936	0.000402319	0.00405433	FAXDC2	10826
1262.42	0.259018	0.000405494	0.00408217	GRAMD2B	65983
10441.8	-0.143375	0.000411607	0.00413949	PAICS	10606
1792.24	0.232245	0.000422419	0.00424392	NFKB2	4791
3195.66	0.184544	0.000423719	0.00425266	AP2A1	160
540.294	0.374277	0.000426486	0.0042761	ANXA13	312
3123.25	0.193608	0.000427901	0.00428594	RIN2	54453
534.121	-0.372314	0.000435637	0.00435901	SLC5A6	8884
2577.48	0.196478	0.000442357	0.00442178	FBRS	64319
9514.04	0.136556	0.00044896	0.00447423	GNG12	55970
16316.6	0.1376	0.000448733	0.00447423	TM4SF1	4071
1294.12	-0.257489	0.000448573	0.00447423	PHF20L1	51105
377.249	0.437531	0.000450869	0.00448873	SI	6476
2682.8	-0.191176	0.000451713	0.00449261	EIF2S1	1965
2185.08	0.222797	0.000456241	0.0045331	TMEM184A	202915
1420.22	0.243015	0.000457178	0.00453463	PTAFR	5724
974.018	-0.284437	0.000457312	0.00453463	SNRNP40	9410
967.991	-0.284046	0.000464137	0.0045977	BOP1	23246
3762.93	0.172714	0.000465283	0.00460444	STXBP2	6813
8394.69	0.139015	0.000466151	0.00460842	LSR	51599
3421.86	0.18881	0.000466801	0.00461024	H6PD	9563
902.133	-0.306096	0.000470866	0.00464575	GRWD1	83743
1367.43	-0.247758	0.000473826	0.00466565	DNAJC9	23234
34480.3	0.114888	0.000473662	0.00466565	ITGA6	3655
1145.47	-0.269589	0.000479881	0.00472058	CIAPIN1	57019
2608.97	0.197999	0.000480448	0.00472146	MMP14	4323
2994.37	0.184356	0.000482611	0.00473801	GM2A	2760
7660.76	0.141997	0.000483811	0.00474508	SIAE	54414
2931.37	0.211159	0.000485118	0.00475319	MICU1	10367
6005.93	-0.153295	0.000486854	0.00476549	TMPO	7112
5281.95	-0.155429	0.000490006	0.00478842	JPT2	90861
1251.85	-0.253982	0.000490164	0.00478842	THEM6	51337
3340.95	-0.178405	0.000491412	0.00479588	MAPRE1	22919
2239.72	-0.206535	0.00049315	0.00480809	SNRPD1	6632
1385.14	0.243516	0.000496232	0.00483338	CBLB	868
3197.85	0.181465	0.000499214	0.00485764	SMURF1	57154
1498.78	0.235716	0.000502275	0.00488263	TEF	7008
2850.07	0.186274	0.000504779	0.00490215	C6orf223	221416
13765.4	0.130334	0.000508198	0.00493051	LCN2	3934
464.42	-0.39215	0.000510457	0.00494758	DEXI	28955
3574.67	0.173767	0.000515761	0.0049941	MED15	51586
1025.8	-0.279856	0.000519111	0.00501107	NSMCE4A	54780
3019.48	-0.182056	0.000519539	0.00501107	UQCRFS1	7386
1558.19	-0.233892	0.000518657	0.00501107	PREB	10113
5745.51	0.151538	0.000519311	0.00501107	PPP2CB	5516
3093.88	-0.181228	0.000523154	0.00503612	ANAPC5	51433
12690.9	0.128278	0.000522724	0.00503612	LLGL2	3993
2027.57	0.229171	0.000524911	0.00504812	THBS1	7057
584.531	0.404525	0.000525532	0.00504919	IGFBP1	3484
2440.74	0.198772	0.000526767	0.00505614	ZNF217	7764
4567.93	-0.159745	0.000528914	0.00507184	UBE3C	9690
12209.8	-0.131164	0.000530068	0.00507798	EIF4G1	1981
4867.55	-0.157154	0.000535464	0.00512471	HDAC2	3066
5546.69	0.154644	0.000539025	0.00515381	WDR26	80232
3736.42	0.170369	0.000541731	0.00517468	PEX26	55670
9464.36	0.163542	0.000542527	0.00517729	EGLN3	112399
1769.1	0.221108	0.000545392	0.00519961	SYVN1	84447
194970	0.241982	0.000547361	0.00521336	GAPDH	2597
1608.01	0.227486	0.000554514	0.00527642	MAN2B2	23324
13503.8	0.130309	0.000557171	0.0052966	TKT	7086
1965.22	0.213252	0.000561175	0.00532954	TMEM144	55314
2332.32	0.199144	0.000563691	0.00534831	SNX33	257364
2834.19	0.200038	0.00057533	0.00545352	PARD3	56288
697.333	0.33918	0.000581472	0.00550646	SLC30A10	55532
377.927	0.434738	0.000585288	0.0055373	PTPRM	5797
1580.87	0.228321	0.000586021	0.00553894	RTL8C	8933
444.162	0.406292	0.000588132	0.00555358	ARG2	384
1957.96	0.213767	0.000592423	0.00558877	NEDD9	4739
2853.87	-0.18339	0.000593197	0.00559074	USP14	9097
1258.2	-0.253646	0.000594139	0.00559429	TXNL4A	10907
948.115	-0.282605	0.000599681	0.0056411	KIF21A	55605
2249.88	-0.201583	0.000600602	0.0056444	PPIF	10105
567.156	-0.353439	0.000609071	0.00571857	CLSPN	63967
479.335	0.395354	0.000614886	0.00576769	HIST1H2BD	3017
3439.27	0.173826	0.000621966	0.00581392	ACBD3	64746
2058.54	-0.208523	0.000622165	0.00581392	GLRX3	10539
1634.34	0.234944	0.00062109	0.00581392	SOS2	6655
3175.6	0.178591	0.00062116	0.00581392	TMEM63B	55362
1608.68	-0.231195	0.000629376	0.00587404	NA	23642
905.171	0.285825	0.000629785	0.00587404	ZFYVE1	53349
1961.77	0.208539	0.000631678	0.00588614	PRAP1	118471
4976.28	0.161924	0.000635641	0.0059175	ARAP1	116985
3092.84	0.178874	0.000645579	0.00600437	MYLK	4638
931.32	-0.289391	0.000648724	0.00602796	JMJD8	339123
1524.72	-0.232181	0.00065349	0.00606655	BRCA1	672
1798.81	0.216932	0.000656116	0.00608521	TBC1D8B	54885
6946.44	0.150488	0.000665017	0.00616095	CAT	847
3221.99	-0.176764	0.000665527	0.00616095	SLTM	79811
2021.99	0.205057	0.000679918	0.00628829	OAF	220323
1170.48	0.254509	0.000683009	0.00631098	MAOA	4128
12961.9	0.126559	0.000685669	0.00632965	PHLDA1	22822
2868.37	-0.182533	0.000686733	0.00633356	PPM1G	5496
3249.07	0.17808	0.000689316	0.00634539	ARHGAP1	392
3169.73	-0.185375	0.00069058	0.00634539	STIP1	10963
3243.87	0.176506	0.000689304	0.00634539	ARFGAP3	26286
5447.19	-0.152666	0.000690573	0.00634539	HNRNPDL	9987
5239.82	0.151148	0.000693167	0.00635981	BCL9L	283149
14949.6	0.121949	0.000693435	0.00635981	BCL2L1	598
6465.03	0.142776	0.000703291	0.00643827	CFLAR	8837
40871.2	0.125998	0.00070285	0.00643827	HLA-A	3105
4423.72	0.157926	0.000705031	0.00644823	GALNT12	79695
3681.72	0.166784	0.000707292	0.00646294	ACOX1	51
3122.24	-0.176278	0.000708326	0.00646642	DENR	8562
1009.83	-0.272458	0.000709259	0.00646897	RPIA	22934
3706.91	0.167505	0.000715481	0.00651517	NCSTN	23385
6076.52	0.15481	0.000715642	0.00651517	ECH1	1891
40616	0.126415	0.000717165	0.00652304	MT-ND4L	4539
6954.92	0.140896	0.000729002	0.00662461	VASP	7408
1135.52	0.256874	0.000730758	0.00663447	HSH2D	84941
1580.26	0.223916	0.000732786	0.00664679	NOSTRIN	115677
4947.01	0.152881	0.000735745	0.00666196	MCFD2	90411
3339.01	0.172874	0.000735805	0.00666196	KLF4	9314
993.336	-0.27323	0.000737438	0.00667065	LSG1	55341
3134.98	0.180744	0.000748348	0.00676315	SFXN3	81855
6798.74	-0.140539	0.000751019	0.0067811	SLC12A2	6558
1947.55	0.206214	0.000752677	0.00678836	SOX13	9580
12611.8	0.124193	0.000753195	0.00678836	SREBF2	6721
4216.82	-0.160993	0.000758719	0.0068172	FKBP4	2288
3783.67	0.165321	0.000757448	0.0068172	C15orf48	84419
1101.36	-0.261945	0.000759151	0.0068172	GMNN	51053
884.4	0.303268	0.000758272	0.0068172	CFB	629
10938.2	-0.133376	0.00076163	0.00683326	SET	6418
1027.95	0.289068	0.000762697	0.00683664	ALPK1	80216
10022.2	0.130431	0.000764904	0.00684473	DAZAP2	9802
1502.69	-0.245635	0.000764983	0.00684473	IFRD2	7866
6766	0.141179	0.000769904	0.00687642	NCOR2	9612
3837.77	0.165879	0.000770419	0.00687642	UBR2	23304
2239.02	-0.195537	0.000770609	0.00687642	DKC1	1736
794.863	0.297864	0.000774572	0.00690448	TM6SF2	53345
1075.24	0.269853	0.000775149	0.00690448	IL1R2	7850
2717.77	0.186058	0.000784529	0.00698174	EIF4E3	317649
1223.8	0.250165	0.000788714	0.00701268	CNKSR1	10256
343.459	0.453973	0.000796658	0.00707075	FCHO1	23149
3430.31	-0.168719	0.000796674	0.00707075	SSB	6741
2651.35	0.183867	0.000797837	0.00707473	TMEM41B	440026
3053.61	-0.177484	0.000800557	0.00709249	RBM8A	9939
872.674	-0.286545	0.000828959	0.00733755	SPAG1	6674
234628	0.109174	0.000831783	0.00735596	KRT8	3856
3483.76	-0.167242	0.00083452	0.00737358	SELENOT	51714
787.392	-0.296528	0.000842152	0.00743438	ESCO2	157570
4760.64	-0.152138	0.000846897	0.0074696	REPIN1	29803
645.766	-0.323536	0.000851274	0.00750152	GYG1	2992
1807.78	0.211842	0.00085966	0.00756868	HERC3	8916
27609.2	0.456332	0.000861742	0.00758027	MUC17	140453
4484.3	0.154474	0.000862813	0.00758294	MBNL2	10150
376.825	-0.414399	0.000867156	0.00761055	NA	85028
49219.3	0.116322	0.000867491	0.00761055	AGR2	10551
5185.95	0.152835	0.000872303	0.00764598	PJA2	9867
4536.56	0.155121	0.00087582	0.00767002	KDM3B	51780
850.793	0.286915	0.000879996	0.00769977	CRY2	1408
1274.8	-0.261673	0.000889488	0.00777595	COA4	51287
5411.08	0.150631	0.000896065	0.00782653	ACO2	50
7986.24	0.134019	0.000899493	0.00784954	FLII	2314
1293.34	0.245219	0.000902802	0.00787148	TOM1	10043
686	-0.315185	0.000905364	0.00788687	LRRC20	55222
6942.85	0.153486	0.000906646	0.00789109	BAZ2A	11176
10784.9	0.137018	0.000911271	0.00792437	SPTLC2	9517
2025.22	0.20201	0.000915922	0.00795783	KLF7	8609
2473.57	0.185675	0.000927083	0.00804773	PTK2B	2185
5561.88	0.154724	0.000940933	0.0081608	B3GNT3	10331
30249.3	0.118403	0.000949754	0.00823009	FLNA	2316
1164.18	-0.250787	0.000958031	0.00829455	SLIRP	81892
12178.6	0.12258	0.000970786	0.00839764	RAB11FIP1	80223
722.653	0.306965	0.00097489	0.00842577	RNF125	54941
1283.95	-0.237538	0.000979003	0.00844657	NLN	57486
7386.41	0.134753	0.000978158	0.00844657	ERGIC1	57222
800.155	0.291902	0.000979947	0.00844735	CCDC28A	25901
8319.38	0.131389	0.000984557	0.008473	F2RL1	2150
1848.79	0.206062	0.000984635	0.008473	NOXA1	10811
1829.27	-0.208518	0.000988064	0.00849512	RFWD3	55159
2940.98	0.175428	0.000992412	0.0085251	TPP1	1200
953.726	0.27081	0.000996338	0.00855139	MIEF2	125170
11863.5	0.137905	0.00100072	0.00858155	CCNG1	900
5627.26	0.143957	0.00100299	0.00858613	MARCH6	10299
1993.01	-0.204245	0.00100213	0.00858613	SIGMAR1	10280
6087.71	0.142589	0.00100756	0.00861784	PPP1R15B	84919
1041.77	0.299524	0.00102368	0.00874811	PNRC1	10957
1778.14	0.209033	0.00102864	0.00877539	ARHGAP17	55114
1052.56	-0.257071	0.00102778	0.00877539	SRPRB	58477
1217.98	-0.246106	0.00103034	0.00878227	HEATR5A	25938
6201.18	0.157879	0.00103543	0.00881807	ITGAV	3685
2927.09	0.174811	0.00103754	0.00882844	TNFRSF11A	8792
2976.82	-0.186177	0.00104254	0.00886336	PRKAR2A	5576
10196.9	0.125588	0.00104727	0.00888904	ACSL5	51703
1533.5	0.221642	0.00104735	0.00888904	EREG	2069
477.528	-0.393925	0.001049	0.00889538	IL17RB	55540
2578.02	0.182357	0.00105697	0.00894761	SYNPO	11346
2894.32	-0.175389	0.00105627	0.00894761	BAZ1B	9031
16485	0.135466	0.0010696	0.0090468	ATP1B1	481
755.62	-0.30259	0.00107898	0.00911835	ATAD3B	83858
2152.57	0.193643	0.00108052	0.00912354	HLA-F	3134
1213.12	-0.241451	0.00108783	0.00917745	IMP4	92856
1048.56	-0.256248	0.00109384	0.00922033	PRKRA	8575
3999.87	0.172458	0.00109564	0.00922759	HMGCL	3155
714.519	-0.304886	0.0010987	0.00924554	POLR3H	171568
1357.48	-0.231671	0.00110179	0.00926364	RCC1L	81554
938.468	-0.270937	0.00110348	0.00926995	RPA2	6118
1442.68	-0.233158	0.00111097	0.00932496	VBP1	7411
2090.95	-0.194488	0.00111246	0.0093296	CD2BP2	10421
773.459	-0.294876	0.00112372	0.00941599	NOP16	51491
3636.78	0.161365	0.00112648	0.00943114	CD276	80381
106915	0.104839	0.0011325	0.00946554	EEF2	1938
6452.36	0.166217	0.00113218	0.00946554	KIAA1109	84162
2567.68	-0.18001	0.00115357	0.00960917	NOC2L	26155
6568.56	0.147195	0.00115288	0.00960917	PRR13	54458
1885.68	-0.201204	0.00115254	0.00960917	ZC3H14	79882
8051.45	0.136387	0.0011519	0.00960917	KLF13	51621
4618.92	-0.156123	0.00115937	0.00963315	KITLG	4254
15183.1	0.11673	0.00115935	0.00963315	TFF1	7031
8894.17	-0.155278	0.00115865	0.00963315	PRKDC	5591
2981.33	0.1752	0.00116151	0.00964289	KALRN	8997
2613.8	0.189939	0.00116351	0.00964988	IGSF8	93185
32892.1	0.117241	0.0011643	0.00964988	ITGB1	3688
4743.93	0.148162	0.00117445	0.00972584	FKBP9	11328
1506.62	0.22525	0.00117963	0.00976059	TCEA3	6920
1749.88	0.207658	0.00118338	0.00977522	INSR	3643
14049	0.130861	0.00118326	0.00977522	SHROOM3	57619
4935.21	0.146685	0.001186	0.00978867	GNAI2	2771
1482.74	-0.221303	0.00118832	0.00979971	LETM1	3954
2199.68	0.190423	0.00118955	0.00980161	TMEM263	90488
1486.41	-0.221374	0.00119058	0.00980198	INTS10	55174
2357.67	0.184845	0.00119303	0.00981398	STAMBP	10617
4189.18	0.180238	0.00120126	0.0098735	KMT2C	58508
10982.7	0.122138	0.00120228	0.00987362	IBTK	25998
500.379	-0.390729	0.00120456	0.00988418	SLC7A6	9057
20946.9	0.114043	0.00120556	0.00988422	RHOA	387
1413.45	-0.231275	0.00121014	0.00991308	HSPA14	51182
4898.27	0.148273	0.00121109	0.00991308	VMP1	81671
1397.9	-0.228468	0.00121544	0.00994046	SEH1L	81929
78201.8	0.121833	0.00121932	0.00996403	PGK1	5230
1238.65	-0.244223	0.00122254	0.00998208	SKP2	6502
3451.43	-0.163622	0.00122968	0.010032	SMC1A	8243
552.972	0.337968	0.00123815	0.0100928	TANC2	26115
2685.7	0.182731	0.00125043	0.0101846	CLIC5	53405
617.659	-0.360785	0.00125311	0.0101948	NOC3L	64318
491.061	0.355106	0.00125375	0.0101948	TOX2	84969
1753.23	-0.213722	0.00125732	0.0102155	MRPS7	51081
1412.82	-0.223433	0.00126852	0.0102895	KPNA3	3839
19886.6	0.113622	0.00126835	0.0102895	FAM129B	64855
11229.3	-0.14727	0.00128069	0.0103798	CCND1	595
8993.33	0.128984	0.00128777	0.0104126	NET1	10276
14745.7	0.116358	0.0012879	0.0104126	DDX17	10521
2955.5	-0.174143	0.00128781	0.0104126	UBP1	7342
3238.9	0.166136	0.00129153	0.0104335	LRRC75A	388341
8451.62	0.1293	0.00129977	0.0104829	EPS8	2059
3333.68	0.163602	0.0012993	0.0104829	C9orf152	401546
5296.97	0.146962	0.00130618	0.0105099	SLC25A1	6576
2960.29	-0.173551	0.00130574	0.0105099	TMEM165	55858
945.228	-0.275505	0.00130631	0.0105099	EXOSC2	23404
8652.32	0.148287	0.00131373	0.0105611	PDLIM1	9124
3625.93	0.188934	0.00131695	0.0105698	GLRX	2745
1224.11	-0.243852	0.00131687	0.0105698	NOL6	65083
8307.53	0.130395	0.00133162	0.0106789	SNX9	51429
1190.99	0.2388	0.0013359	0.0107045	SPOCK2	9806
3281.83	-0.163602	0.001337	0.0107046	RANGAP1	5905
2279.84	0.185254	0.00134516	0.0107613	RGS3	5998
6893.78	0.159926	0.00135128	0.0107928	LAMA5	3911
4055.62	0.163364	0.00135033	0.0107928	AKR1B10	57016
778.897	-0.286129	0.00135486	0.0107953	APIP	51074
3553.06	0.1624	0.00135457	0.0107953	EXOC7	23265
2612.46	0.192233	0.00135356	0.0107953	HPCAL1	3241
1500.26	0.261966	0.00136586	0.0108741	MUC5B	727897
1839.66	-0.205124	0.00137873	0.0109678	SF3B5	83443
1431.9	0.224308	0.00138863	0.0110376	ANKS4B	257629
2901.64	0.181393	0.00139689	0.0110944	TMEM125	128218
753.517	-0.28954	0.00140429	0.0111175	SRM	6723
16730.6	0.123581	0.00140309	0.0111175	S100A16	140576
386.231	-0.392943	0.00140319	0.0111175	RPP25	54913
4820.47	-0.145734	0.00140156	0.0111175	PSMD1	5707
1206.61	-0.23817	0.00141172	0.0111642	NIFK	84365
649.383	-0.321712	0.00141244	0.0111642	SLC25A32	81034
785.569	0.285778	0.0014154	0.0111786	EPHX2	2053
3893.44	0.154317	0.00141789	0.0111858	DYRK2	8445
1841.8	-0.201552	0.00141857	0.0111858	MRPS25	64432
1021.98	0.260047	0.00142373	0.0112175	RAB8B	51762
4154.74	-0.151074	0.00144344	0.0113638	DDX1	1653
3590.36	0.159723	0.00147459	0.0115998	ADIPOR1	51094
394.751	0.407973	0.00148874	0.0117018	CPE	1363
2272.98	-0.18558	0.00149083	0.0117089	DDX46	9879
2447.78	0.196483	0.00149204	0.0117091	MTMR3	8897
345.932	0.437188	0.00149653	0.0117351	WNK4	65266
3392.01	0.162566	0.00149952	0.0117492	RBPJ	3516
573.154	0.325294	0.00150443	0.0117784	LDHD	197257
2272.33	-0.199908	0.0015214	0.0119018	AHSA1	10598
2069.84	0.192436	0.00153182	0.0119739	OXR1	55074
1360.26	-0.223958	0.00153416	0.0119827	TCOF1	6949
358.235	0.404103	0.00154068	0.0120241	ADAM19	8728
8582.08	0.130403	0.00154882	0.0120781	CD55	1604
1172.84	0.255564	0.00155946	0.0121515	FUT11	170384
3671.46	0.159494	0.00157732	0.012281	CORO1B	57175
10466.4	0.128763	0.00158008	0.0122928	SH3BGRL3	83442
715.101	0.296246	0.0015862	0.0123308	APOBR	55911
6571.07	0.141083	0.00159558	0.0123648	ARHGAP21	57584
2035.41	0.189909	0.00159535	0.0123648	DDB2	1643
750.953	-0.286284	0.00159347	0.0123648	NME1	4830
9471.33	0.122474	0.00159264	0.0123648	CLCN3	1182
341.602	0.412188	0.00160277	0.0124057	SLC51B	123264
4049.27	0.154578	0.00160337	0.0124057	SLC31A1	1317
2268.36	-0.185535	0.00160811	0.0124327	ACTR1A	10121
5130.96	0.140895	0.00161802	0.0124873	PSEN1	5663
2441.54	-0.182451	0.00162022	0.0124873	LRRC58	116064
11701	0.119401	0.00161932	0.0124873	PDIA4	9601
555.835	0.330718	0.00161892	0.0124873	CLIC3	9022
3080.06	-0.168143	0.00162639	0.0125251	M6PR	4074
1182.6	-0.235054	0.00164311	0.012644	TRMT10C	54931
1465.89	0.217209	0.00165073	0.0126928	BCL3	602
16921	0.119526	0.00165377	0.012705	KLK7	5650
5586.81	0.153799	0.00165489	0.012705	TIMP1	7076
2017.14	-0.1919	0.00166416	0.0127663	MSH2	4436
10022.7	0.121543	0.00166789	0.012785	DSC2	1824
2608.89	-0.179983	0.00167004	0.0127915	TBC1D16	125058
2681.54	0.172681	0.00167914	0.0128513	RELA	5970
1471.54	0.215943	0.00170841	0.0130652	STOM	2040
17617	0.110128	0.00171395	0.0130975	GANAB	23193
548.368	-0.336185	0.00171629	0.0131052	ADAMTS15	170689
380.715	-0.388087	0.00171863	0.013113	PIGW	284098
4219.71	0.151527	0.0017219	0.0131278	TMEM87A	25963
1436.1	-0.219249	0.00172735	0.0131592	GATC	283459
1656.75	-0.203994	0.00173096	0.0131766	WDR5	11091
721.958	-0.292086	0.00175365	0.0133373	RAD1	5810
582.311	-0.322847	0.00175477	0.0133373	REXO4	57109
345.021	-0.405902	0.00175675	0.0133421	HOMER1	9456
3080.35	0.170486	0.0017589	0.0133482	EML2	24139
3931.89	-0.162343	0.00176646	0.0133953	UBA2	10054
2707.52	-0.169766	0.00176824	0.0133985	CDK4	1019
714.382	0.291162	0.00177344	0.0134277	SH3TC1	54436
1506.37	-0.213167	0.00178154	0.0134787	NOL11	25926
388.975	-0.383424	0.0017938	0.0135611	PGP	283871
7504.29	-0.127604	0.00179635	0.01357	DHX15	1665
2060.8	-0.186848	0.00180028	0.0135893	NCBP1	4686
2939.92	0.164946	0.00180249	0.0135956	TAOK3	51347
9128.42	0.126474	0.0018091	0.0136351	CAPG	822
981.931	-0.252429	0.00182331	0.0137213	PPAT	5471
478.798	-0.36754	0.00182275	0.0137213	NA	155370
2993.05	-0.164018	0.00183122	0.0137704	TCF3	6929
6982.01	0.268133	0.00183461	0.0137804	CAPN8	388743
1338.28	-0.222588	0.00183535	0.0137804	TRAF3	7187
1373.21	-0.218292	0.00184356	0.0138316	NAXE	128240
3199.05	-0.162731	0.00185227	0.0138864	DNAJC10	54431
2935.35	0.181402	0.00185795	0.0139111	EXOC4	60412
42669.5	0.212291	0.00185837	0.0139111	PLEC	5339
943.772	-0.255161	0.00186929	0.0139822	VRK1	7443
1350.12	-0.221938	0.00189095	0.0141336	UCK2	7371
1563.4	0.20752	0.00189365	0.0141431	MICAL1	64780
3697.39	0.15238	0.00192254	0.014348	KCTD5	54442
1951.87	-0.19144	0.00195051	0.014538	ZWINT	11130
6763.07	0.147028	0.00195094	0.014538	TNS4	84951
12998.5	0.113466	0.00197204	0.0146591	CAPN1	823
4247.24	-0.14678	0.00197312	0.0146591	RSL1D1	26156
3921.92	-0.162369	0.00196925	0.0146591	EIF5B	9669
33004.3	0.125373	0.00197225	0.0146591	APP	351
18918.4	0.109394	0.00197486	0.0146611	HDLBP	3069
887.796	-0.260555	0.00197641	0.0146616	MCRIP2	84331
10037.8	0.118828	0.00198968	0.0147488	DHRS9	10170
751.83	0.282047	0.00199114	0.0147488	TM4SF20	79853
1698.08	0.199922	0.00199783	0.0147872	TCAF1	9747
6273.07	0.136668	0.00199987	0.0147913	KLF10	7071
598.185	-0.32114	0.00201387	0.0148837	ZMYND19	116225
1882.72	-0.191361	0.00202535	0.0149573	DHFR	1719
2875.34	0.173538	0.00202812	0.0149666	PGRMC2	10424
8506.92	0.131896	0.00203497	0.0150047	IGFBP4	3487
2288.61	0.181899	0.00203654	0.0150047	SIRT7	51547
1032.42	-0.244011	0.00203783	0.0150047	ORMDL1	94101
1330.6	0.245951	0.00205869	0.015147	FRK	2444
7519.25	-0.126666	0.00207798	0.0152776	PTPN11	5781
3446.08	0.157843	0.00208063	0.0152857	SC5D	6309
7829.43	0.124287	0.00209991	0.015416	SH3D19	152503
590.156	0.311003	0.00210301	0.0154273	TCP11L2	255394
391.307	0.376305	0.00211522	0.0155053	FADS6	283985
1042.49	-0.242708	0.00211752	0.0155107	MUM1	84939
6930.13	0.132736	0.00212145	0.015528	GNS	2799
3521.82	0.156849	0.00212325	0.0155297	KIDINS220	57498
2729.68	0.17146	0.00213403	0.0155855	SSH3	54961
2251.51	0.179381	0.00213389	0.0155855	UTRN	7402
1560.45	-0.204277	0.00215721	0.0157432	DNAJB11	51726
6965.13	-0.131896	0.00215912	0.0157455	IARS	3376
19295.7	0.106763	0.00216651	0.0157878	WDR1	9948
1827.22	-0.201248	0.00218262	0.0158935	MFSD14B	84641
888.784	-0.264241	0.00219909	0.0160016	NEK4	6787
2553.5	-0.170593	0.0022027	0.0160043	FANCI	55215
854.317	-0.275625	0.00220199	0.0160043	RNF168	165918
1003.38	-0.245036	0.00222157	0.0161296	HMBS	3145
783.155	-0.281487	0.00222787	0.0161517	TSFM	10102
7285.33	0.12699	0.00222692	0.0161517	STAG2	10735
1036.52	0.243671	0.00223791	0.0162125	SUSD6	9766
344.484	0.423452	0.00224309	0.0162264	GPR157	80045
872.931	-0.259256	0.00224199	0.0162264	HSPB11	51668
608.472	-0.305605	0.0022512	0.0162731	UBE2F	140739
1206.96	-0.226897	0.00225654	0.0162945	SCO1	6341
2846.77	-0.167471	0.00225746	0.0162945	SELENOI	85465
2942.64	-0.161174	0.00226379	0.0163045	HACD3	51495
2185.15	-0.180874	0.00226241	0.0163045	DNAJA3	9093
12644.8	0.118319	0.00226055	0.0163045	RAC1	5879
3614.12	0.150863	0.00226864	0.0163177	DNMBP	23268
1874.76	0.219735	0.00226892	0.0163177	FAM126B	285172
3403.46	0.160067	0.00227571	0.0163547	MARK2	2011
832.647	0.267293	0.00228957	0.0164423	MPC1	51660
2067.5	0.183287	0.00229293	0.0164546	CYTH1	9267
2296.28	-0.179791	0.00229747	0.0164752	JTB	10899
1014.09	0.245315	0.00230338	0.0164937	SCRN2	90507
15463.5	0.121155	0.00230276	0.0164937	GNAS	2778
1053.37	-0.255152	0.00231825	0.0165763	LRFN4	78999
1909.82	-0.187929	0.00231828	0.0165763	RCN2	5955
4962.44	0.138732	0.00232018	0.016578	PATJ	10207
2941.67	0.16757	0.00232356	0.0165902	TBC1D5	9779
15111.6	-0.118919	0.00233051	0.0166278	TXN	7295
1687.01	0.200528	0.00234304	0.0166811	SWAP70	23075
353.112	0.392507	0.00234021	0.0166811	WDR66	144406
792.435	-0.269634	0.00234173	0.0166811	CD70	970
22512.3	-0.119549	0.00234563	0.0166875	HSPD1	3329
1379.43	-0.213967	0.00235318	0.0167292	WDR75	84128
2450.69	-0.171378	0.00236026	0.0167675	SNU13	4809
1700.85	0.203283	0.00236651	0.0167999	TRAF3IP2	10758
1831.97	0.201073	0.00237994	0.0168831	SEMA6A	57556
1085.49	-0.244139	0.00238866	0.0169328	SOCS4	122809
1150.82	0.244995	0.00239783	0.0169856	TICAM1	148022
1124.2	0.232806	0.00240387	0.0170163	SERPINB9	5272
6698.4	-0.131294	0.00240999	0.0170473	MRFAP1	93621
6003.34	0.137367	0.00241671	0.0170827	DNAJC5	80331
6368.53	0.141219	0.00243855	0.0172125	LCOR	84458
1014.27	0.241177	0.00243849	0.0172125	ACBD4	79777
1544.3	0.21284	0.00244622	0.0172543	SFI1	9814
3523.03	-0.151003	0.00245893	0.0173316	PABPC4	8761
4192.03	0.146813	0.00246364	0.0173524	SULF2	55959
834.338	0.262601	0.00248355	0.0174802	WDR54	84058
999.17	-0.243189	0.00249122	0.0175093	TTL	150465
710.732	0.31855	0.00248948	0.0175093	DUSP18	150290
614.717	-0.328426	0.00249413	0.0175156	ZNF780A	284323
2443.13	0.171679	0.00249566	0.0175156	CIC	23152
27380.2	-0.112676	0.00249744	0.0175157	RPS24	6229
5677.43	0.13245	0.00251766	0.017645	STAU1	6780
306.871	0.414749	0.0025229	0.0176692	ACHE	43
2855.58	-0.164828	0.00252555	0.0176753	ZC3H7B	23264
858.846	0.258173	0.00254514	0.0177872	ALDH6A1	4329
3279.75	0.163668	0.00254373	0.0177872	CNOT8	9337
1128.09	-0.256783	0.0025631	0.0179001	POLR1A	25885
2321.27	-0.173174	0.00257005	0.0179238	DNAJC8	22826
1900.52	-0.192174	0.00257107	0.0179238	NOP9	161424
24344.3	0.249759	0.00257193	0.0179238	CA9	768
9157.06	0.117993	0.00257983	0.0179662	PICALM	8301
3098.03	0.157045	0.00258412	0.0179834	HECTD3	79654
5802.68	0.130414	0.00258895	0.0179917	DOK4	55715
999.036	-0.241733	0.00258885	0.0179917	MCUR1	63933
6054.75	-0.130353	0.00259833	0.0180443	CDK6	1021
3087.02	0.159297	0.00260172	0.0180551	YIPF3	25844
3808.47	0.169114	0.00260648	0.0180755	SOX9	6662
940.77	0.247699	0.00261016	0.0180883	TLDC2	140711
1051.32	-0.242995	0.00261316	0.0180964	TEX2	55852
2482.2	-0.172313	0.00262061	0.0181252	ATP6V0B	533
2049.81	-0.180664	0.00262097	0.0181252	SNX19	399979
381.853	0.377871	0.00263322	0.0181845	SOWAHA	134548
317.386	-0.410475	0.00263194	0.0181845	DDX31	64794
3845.21	-0.145773	0.00263574	0.0181892	MTA2	9219
654.142	-0.294078	0.0026428	0.0182231	METRN	79006
2155.87	0.181425	0.00264618	0.0182231	YIPF5	81555
636.362	0.293905	0.00264542	0.0182231	NFIL3	4783
10135.7	0.119368	0.00264855	0.0182267	FDFT1	2222
1172.42	-0.234535	0.00265835	0.0182815	TELO2	9894
976.973	-0.243745	0.00266966	0.0183465	MRPL47	57129
8225.07	0.123246	0.00269427	0.0185028	GALNT3	2591
1794.25	-0.190304	0.00269786	0.0185146	CHURC1	91612
2978.42	0.165448	0.00274086	0.0187966	RASSF6	166824
3940.61	-0.144277	0.00274605	0.0187982	GNPNAT1	64841
1918.95	-0.184284	0.00274495	0.0187982	EIF4E	1977
421.07	0.354332	0.00274678	0.0187982	CYP3A4	1576
1325.7	-0.218557	0.00276935	0.0189264	TMX3	54495
2614.93	-0.16838	0.00276876	0.0189264	DNMT1	1786
5890.81	0.146219	0.00279505	0.0190889	FRYL	285527
813.998	-0.261199	0.0028247	0.0192781	ALYREF	10189
1441.95	-0.205731	0.00283493	0.0192817	TIMM13	26517
759.946	0.269931	0.00283065	0.0192817	TLR3	7098
765.951	-0.268227	0.00283218	0.0192817	WDR46	9277
33794.3	0.10281	0.0028307	0.0192817	ADAM9	8754
1619.52	0.200455	0.00283497	0.0192817	CDKN2B	1030
414.622	0.358961	0.00284358	0.019327	CNGA1	1259
402.262	0.368225	0.00285898	0.0194183	SCN5A	6331
996.502	-0.242091	0.0028699	0.0194791	MRPL32	64983
7758.85	0.127517	0.00287439	0.0194962	SUCLG2	8801
313.861	0.41749	0.00288397	0.0195478	SSBP2	23635
11282.5	-0.119013	0.00289178	0.0195765	PRDX1	5052
4175.23	0.148594	0.00289216	0.0195765	USP53	54532
21544.3	-0.104213	0.00289677	0.0195943	RPS15A	6210
15654.2	0.123597	0.00290427	0.019625	FTL	2512
15273.5	0.116679	0.00290725	0.019625	FHL2	2274
1852.31	-0.186434	0.00290702	0.019625	ARL5A	26225
2084.74	-0.177399	0.00291832	0.0196862	AGPAT5	55326
1594.31	-0.197404	0.00293133	0.0197524	MTOR	2475
3036.53	0.16383	0.00293212	0.0197524	SGMS2	166929
374.614	-0.391727	0.00293794	0.0197781	POLR3K	51728
1618	0.196035	0.00294062	0.0197827	AOAH	313
520.739	-0.322072	0.00295213	0.0198466	MARS2	92935
2068.7	0.17913	0.00296001	0.0198861	GATA6	2627
5800.91	0.134694	0.00296567	0.0199017	SAV1	60485
6871.11	0.132103	0.00296635	0.0199017	TDP2	51567
7113.77	0.128629	0.00297645	0.0199424	FKBP8	23770
1773.78	0.195484	0.00297542	0.0199424	ZNF160	90338
2573.42	-0.188529	0.00299563	0.0200302	HERC2	8924
3621.51	0.160764	0.00299521	0.0200302	SERPINE2	5270
8363.82	0.126809	0.00299508	0.0200302	ERBIN	55914
1210.11	-0.21902	0.00300649	0.0200893	NIP7	51388
2861.23	0.158665	0.00301244	0.0201058	PLD3	23646
9613.95	-0.118934	0.00301303	0.0201058	HSPA9	3313
2706.97	0.170826	0.00301507	0.0201059	MGRN1	23295
484.053	-0.329217	0.00302311	0.0201459	MTMR9	66036
1840.72	0.185453	0.00302978	0.0201768	CDKN1B	1027
1174.49	0.221878	0.00303355	0.0201883	CPEB4	80315
1853.89	0.187905	0.00303801	0.0202044	HECA	51696
1401.61	0.21487	0.00304499	0.0202372	MANBA	4126
803.963	-0.266738	0.00305245	0.0202732	TWISTNB	221830
2375.03	0.168293	0.00308169	0.0204536	TBC1D23	55773
1608.15	0.194937	0.00310763	0.020612	TRIQK	286144
439.597	0.342431	0.003114	0.0206404	YPEL2	388403
1168.9	-0.224978	0.00312493	0.0206855	RPS19BP1	91582
1114.68	-0.230172	0.00312498	0.0206855	FBXO45	200933
907.083	0.251056	0.0031291	0.0206989	NOL3	8996
11837.7	-0.110007	0.00316625	0.0209307		9782
3083.98	-0.153486	0.00316942	0.0209376	NPLOC4	55666
2170.88	0.176171	0.00317191	0.0209401	GSDMB	55876
4217.1	0.139459	0.00318473	0.0210108	CASP7	840
343.164	0.384365	0.00319294	0.0210369	NA	147081
3415.48	-0.150808	0.00319109	0.0210369	SNRPD3	6634
1549.64	0.199488	0.00320139	0.0210785	BAIAP2L2	80115
2131.39	-0.182005	0.00321505	0.0211543	LARP4	113251
2110.73	0.17504	0.00322322	0.021194	C4BPB	725
4675.17	-0.135429	0.00327405	0.0215139	RBBP4	5928
12089.6	0.118715	0.00327796	0.0215253	PAM	5066
14259.7	0.125292	0.00329931	0.0216512	ANXA4	307
370.15	0.379839	0.00338644	0.0222082	NOTCH3	4854
984.959	0.247983	0.0033898	0.0222156	RNF144A	9781
20128.3	-0.104738	0.00339246	0.0222183	HNRNPC	3183
14539.8	0.105676	0.00339731	0.0222353	VDAC1	7416
9845.31	-0.115771	0.00340164	0.0222402	KPNB1	3837
1106.87	-0.224451	0.00340256	0.0222402	TXNDC9	10190
1500.97	-0.198702	0.00340718	0.0222557	SLC25A11	8402
46969	-0.114769	0.00341258	0.0222763	RPL7	6129
1338.47	0.214045	0.00344299	0.02246	DTX2	113878
2094.39	0.174838	0.00345377	0.0225027	CRB3	92359
2786.58	0.167649	0.00345408	0.0225027	FOXK1	221937
11833	0.120593	0.00346177	0.022538	CD63	967
1036.59	0.238001	0.00346459	0.0225415	PLD2	5338
4212.33	0.142024	0.00347182	0.0225736	ASNS	440
1822.92	0.189443	0.00347792	0.0225985	MORC3	23515
4421.1	0.138652	0.00348656	0.0226398	FNBP1L	54874
1492.68	-0.204709	0.00349618	0.0226724	SMARCAD1	56916
5578.22	-0.1317	0.00349602	0.0226724	MCM7	4176
7268.11	0.11949	0.00353769	0.0229264	AFF4	27125
789.287	0.264057	0.00353997	0.0229264	HIST1H1C	3006
740.849	-0.2658	0.00355571	0.0230133	TRAPPC13	80006
3000.22	-0.153618	0.00355942	0.0230223	UQCR11	10975
775.296	-0.260721	0.00356871	0.0230672	NUDCD1	84955
2523.42	0.170234	0.00357122	0.0230684	RERE	473
3462.88	0.146875	0.00360943	0.0233	GLCE	26035
6858.03	0.122244	0.00361763	0.0233377	KDELR1	10945
1639.33	-0.210123	0.00363159	0.0234125	NA	100093630
2919.28	0.162613	0.00365482	0.0235469	GPCPD1	56261
1885.82	-0.180742	0.00366843	0.0236193	ADI1	55256
1322.2	-0.207869	0.00367359	0.0236371	TRUB1	142940
7455.64	0.11829	0.00369775	0.0237771	GOLGB1	2804
596.865	-0.291528	0.00371717	0.0238864	TUBGCP5	114791
975.547	-0.234524	0.00372077	0.0238941	VMA21	203547
4766.11	0.134493	0.00372471	0.0239039	SREBF1	6720
1684.39	0.199425	0.00373262	0.0239391	CDC42EP5	148170
952.852	0.239679	0.00373939	0.023967	HIVEP2	3097
1161.41	0.222533	0.00375297	0.0240306	IRS2	8660
5741.15	0.125632	0.00375646	0.0240306	IST1	9798
9029.61	-0.118539	0.00375661	0.0240306	H2AFZ	3015
2690.12	0.163244	0.00378066	0.0241438	SYT13	57586
540.786	-0.310562	0.00378162	0.0241438	SMIM10L1	100129361
3562.05	0.143875	0.00377844	0.0241438	LHFPL2	10184
1030.88	0.231074	0.00380471	0.0242756	NSDHL	50814
476.883	-0.32231	0.0038105	0.0242969	TMEM199	147007
845.703	-0.254393	0.00382616	0.024381	KLHL42	57542
3648.91	0.145208	0.00384692	0.0244975	LETMD1	25875
4566.75	0.133349	0.00385509	0.0245337	RBMS2	5939
2237.88	-0.167778	0.00386118	0.0245567	CLPTM1L	81037
653.291	0.280622	0.00386757	0.0245816	IRF7	3665
1488.97	0.209584	0.00387182	0.0245887	PBXIP1	57326
789.132	0.25916	0.00387366	0.0245887	LPAR5	57121
15547	0.104101	0.00388225	0.0246274	ATP2A2	488
657.908	-0.277507	0.00389982	0.024723	TRNT1	51095
1360.97	0.203371	0.0039046	0.0247375	SHPK	23729
1974.32	-0.175583	0.00391128	0.0247639	UCHL5	51377
405.588	0.349171	0.00395684	0.0250204	NA	100129046
5773.15	0.126251	0.00395473	0.0250204	FAM234A	83986
1948.22	-0.17648	0.0039734	0.025109	GTPBP4	23560
2340.05	-0.176983	0.0039806	0.0251225	NADK	65220
4137.56	0.138194	0.00397879	0.0251225	TMF1	7110
2999.96	-0.151854	0.00398688	0.0251461	SAE1	10055
25779	0.102085	0.00399065	0.0251538	CD164	8763
1497.23	0.195789	0.00399772	0.0251823	ZBED6	100381270
3141.42	0.174207	0.00401737	0.02529	MICAL3	57553
1571.29	0.200825	0.00403339	0.0253747	KCNK6	9424
1710.25	-0.188607	0.00403788	0.0253868	ZMPSTE24	10269
9326.29	-0.117173	0.00406603	0.0255476	SYNCRIP	10492
4660.83	-0.13231	0.00407582	0.0255775	PSMA6	5687
2944.01	0.151641	0.00407596	0.0255775	SECISBP2L	9728
301.45	0.41181	0.00408978	0.025648	LMNTD2	256329
7599.31	0.117171	0.00410567	0.0257313	ARCN1	372
6871.4	0.146912	0.00412067	0.0258089	MST1R	4486
479.225	0.331313	0.00413532	0.0258843	NA	171022
1970.91	0.191128	0.00415199	0.0259723	NPAS2	4862
2324.06	0.167798	0.00416468	0.0260351	CRIP1	1396
2009.26	0.180054	0.00420183	0.0262508	SLC26A3	1811
884.566	-0.241401	0.00420857	0.0262763	MRPL50	54534
4126.78	0.143213	0.00422155	0.0263408	CALCOCO2	10241
11228.3	-0.110632	0.00422575	0.0263504	SPNS2	124976
4095.94	-0.136833	0.00422995	0.0263599	CLUH	23277
1404.66	-0.198651	0.00423719	0.0263884	TAF9	6880
6928.15	0.119179	0.00425183	0.026463	SUN1	23353
1083.7	0.221326	0.00425464	0.0264638	PLAGL1	5325
14343.1	0.103243	0.0042657	0.026466	ARPC2	10109
8739.96	0.11296	0.00425944	0.026466	CRYBG1	202
4238.43	0.145781	0.00426276	0.026466	PRAG1	157285
70681.2	-0.0906122	0.00426382	0.026466	MT-ND1	4535
2958.37	0.151766	0.00427993	0.0265377	PLOD3	8985
693.931	-0.275687	0.00429076	0.0265882	PPIL1	51645
510.508	-0.312981	0.00430208	0.0266416	PNO1	56902
865.895	0.25304	0.00430736	0.0266497	QPRT	23475
6024.85	0.125691	0.00431112	0.0266497	PROM2	150696
5806.49	-0.124497	0.00431414	0.0266497	SMARCC1	6599
5225.89	-0.129887	0.00431163	0.0266497	EIF3B	8662
1062.53	-0.222439	0.00432507	0.0266838	CHCHD1	118487
343.794	0.392121	0.00432375	0.0266838	CYP2B6	1555
838.654	-0.248667	0.00432891	0.0266909	TMEM126B	55863
927.66	0.239409	0.00433448	0.0267086	SLC16A9	220963
1175.28	-0.216554	0.00435591	0.0268073	DMAC1	90871
3016.34	0.149734	0.0043559	0.0268073	TMEM245	23731
5254.67	-0.130129	0.00436394	0.02684	SRPK1	6732
2293.61	0.166948	0.00437158	0.0268703	POGZ	23126
1686.2	-0.186358	0.0044003	0.02703	PDCD11	22984
412.923	0.35924	0.0044049	0.0270415	HCN3	57657
1180.8	-0.21683	0.00441071	0.0270604	DCUN1D5	84259
1085.13	0.220929	0.00442908	0.0271562	PACS1	55690
497.14	0.311181	0.00444145	0.0271984	ICAM2	3384
2847.02	0.152387	0.00444095	0.0271984	CERK	64781
3404.71	-0.155819	0.00444717	0.0272087	UBE2N	7334
1646.88	-0.189903	0.00444864	0.0272087	CDK2AP1	8099
3024.34	0.148858	0.00445357	0.0272221	NPR2	4882
12949.1	-0.104539	0.00446327	0.0272645	EIF3A	8661
1753.96	-0.182231	0.00446989	0.0272881	PTGES2	80142
10543.7	0.10798	0.00448271	0.0273495	PDCD6IP	10015
5107	-0.127002	0.00450026	0.0274397	POLR2B	5431
2989.16	0.149339	0.00450776	0.0274685	GRAMD4	23151
2098.09	-0.180724	0.0045125	0.0274804	PSMC3	5702
1320.03	-0.210986	0.00451744	0.0274936	NIN	51199
1040.92	-0.230882	0.00452938	0.0275493	FSTL3	10272
3827.01	0.137955	0.00455962	0.0276652	EHD4	30844
1178.43	-0.211721	0.00455504	0.0276652	SLC39A6	25800
797.291	-0.250419	0.00455862	0.0276652	MFSD12	126321
373.519	-0.354256	0.00455205	0.0276652	DSCC1	79075
302.662	-0.392653	0.00457598	0.0277475	CCNQ	92002
11084.8	0.110584	0.00458752	0.0278004	LGR4	55366
2243.61	-0.164616	0.00459455	0.027826	SLC35C1	55343
446.435	-0.327147	0.0046012	0.0278492	LYAR	55646
2025.17	-0.172472	0.00460406	0.0278495	PRPF38B	55119
9526.31	-0.114532	0.0046422	0.0280554	IPO7	10527
376.256	0.39299	0.00464377	0.0280554	ACE	1636
2675.81	-0.1561	0.00465689	0.0281175	PSMD7	5713
1188.75	-0.211256	0.00466634	0.0281574	CLN6	54982
1940.15	0.18438	0.00467134	0.0281692	VWA5A	4013
878.514	0.239462	0.00467399	0.0281692	TJAP1	93643
2618.24	-0.155433	0.0047022	0.0283219	RBM15B	29890
1085.04	0.232247	0.00470534	0.0283236	ACSF2	80221
1748.61	0.18034	0.00473958	0.0284951	RHBDL2	54933
1020.45	-0.238087	0.00473951	0.0284951	CENPU	79682
2695.26	-0.169156	0.00474905	0.0285347	BDP1	55814
2231.45	0.164904	0.0048087	0.0288756	NA	654433
988.698	-0.234868	0.00482068	0.0289299	MEMO1	51072
497.707	0.313175	0.00483011	0.028969	PDGFB	5155
1834.85	0.178677	0.00487141	0.029199	TUFT1	7286
770.749	0.258003	0.00489552	0.0293079	STPG1	90529
3564.08	0.139767	0.00489332	0.0293079	ERP44	23071
3045.15	0.151327	0.00491224	0.0293903	STN1	79991
3094.17	-0.146829	0.00491705	0.0294013	PRPF19	27339
3796.33	-0.1371	0.00492118	0.0294082	EI24	9538
2070.26	-0.172802	0.00494471	0.029531	CUL1	8454
1508.41	0.19521	0.00495366	0.0295666	LYSMD3	116068
4019.15	0.134954	0.00496044	0.0295892	MYORG	57462
31717.1	0.106296	0.00497815	0.029677	SPINT2	10653
745.186	-0.257755	0.00501047	0.0298516	DPH2	1802
1557.46	-0.187403	0.00501465	0.0298586	WDR36	134430
1334.56	0.200351	0.00502341	0.0298928	TMC7	79905
3910.35	-0.135915	0.00502983	0.029913	SMG5	23381
4617.86	0.136968	0.00504707	0.0299795	SPG11	80208
534.697	-0.301957	0.00504441	0.0299795	STIM2	57620
1941.84	-0.177493	0.00507016	0.0300985	FASTKD2	22868
6139.88	0.131582	0.00510133	0.0302655	ARFGEF2	10564
992.936	0.225966	0.00510617	0.030276	STYK1	55359
1238.25	0.237382	0.00513213	0.0304117	UVSSA	57654
1120.59	0.223075	0.00514045	0.0304428	MAST3	23031
3108.63	0.146552	0.00515288	0.0304799	CTSS	1520
1669.31	0.182739	0.00515024	0.0304799	SLC52A3	113278
831.994	-0.242221	0.00516802	0.0305512	GPR180	160897
1178.37	0.208991	0.00518408	0.0306151	KAT7	11143
951.01	-0.23575	0.0051881	0.0306151	CENPX	201254
1047.26	-0.233864	0.00518652	0.0306151	CLASP2	23122
1719.86	0.179396	0.0051931	0.0306263	EPN2	22905
550.318	-0.307185	0.00521539	0.0307268	RRP12	23223
7110.36	0.115185	0.00521635	0.0307268	CD109	135228
3601.46	0.140681	0.00524162	0.0308572	TAB2	23118
729.996	-0.256188	0.00528287	0.0310816	HELLS	3070
2106.19	-0.168897	0.00532377	0.0313037	RIF1	55183
1213.85	0.208504	0.00533235	0.0313355	AHDC1	27245
1620.59	0.183504	0.00542151	0.0318405	NIT1	4817
842.014	-0.239484	0.00545605	0.0320243	GADD45GIP1	90480
1337.69	0.198523	0.00551793	0.0323684	ARNT	405
3781.08	-0.146242	0.00552157	0.0323705	DDX18	8886
2616.1	-0.152524	0.00552868	0.032393	SLC4A2	6522
9400.29	-0.108327	0.00556799	0.032604	NCKAP1	10787
36381.4	-0.0908345	0.0055862	0.0326445	MLEC	9761
2389.68	0.172027	0.00557894	0.0326445	TSC2	7249
825.996	-0.240842	0.00558718	0.0326445	FECH	2235
309.345	0.37888	0.00558809	0.0326445	NA	4571
530.065	0.29647	0.00559927	0.0326905	TMEM150B	284417
317.099	0.374337	0.00561159	0.0327431	NA	100190939
1513.13	-0.192567	0.00566411	0.0330301	MAN2A2	4122
1576.6	0.186521	0.00568209	0.0331154	TNFRSF1B	7133
1761.78	-0.176434	0.00570888	0.033252	GTF3C3	9330
6512.5	0.13779	0.00572584	0.0333132	TMOD3	29766
549.791	-0.288644	0.00572612	0.0333132	ZNF131	7690
2688.83	-0.160852	0.00574086	0.0333206	EDEM3	80267
3101.63	-0.151625	0.00573594	0.0333206	CDCA7	83879
1050.97	0.216456	0.00574056	0.0333206	CD74	972
1751.24	-0.176563	0.00573804	0.0333206	SLC52A2	79581
650.699	-0.267442	0.00574843	0.0333261	FDX1	2230
1274.5	-0.200985	0.00574854	0.0333261	MKKS	8195
407.337	-0.336094	0.00576894	0.0334247	FAM173B	134145
2762.89	-0.148854	0.00579199	0.0335386	ZC3H15	55854
488.636	-0.32641	0.00579896	0.0335593	KLHL18	23276
384.595	-0.346018	0.00583016	0.0337005	SLC19A2	10560
1740.23	-0.177815	0.00582853	0.0337005	LPCAT3	10162
1276.62	-0.199318	0.00583395	0.0337027	ZWILCH	55055
1682.67	-0.17987	0.00584441	0.0337435	ECHDC1	55862
4150.65	0.136536	0.00585221	0.0337688	CMBL	134147
2613.41	0.151798	0.00586153	0.0338028	ELMO3	79767
15130.8	0.102645	0.00587854	0.0338812	GSTP1	2950
23574.5	0.0967011	0.00588485	0.0338978	CD9	928
5755.9	0.127165	0.00590877	0.0340158	CDC42SE2	56990
4506.46	-0.135832	0.00594093	0.0341811	DYNLL1	8655
1010.26	-0.2197	0.00595268	0.0341949	COG2	22796
3725.92	0.139143	0.0059537	0.0341949	MED13L	23389
2676.73	-0.149938	0.00595225	0.0341949	C19orf48	84798
1113.69	-0.210313	0.00598992	0.034383	UBR7	55148
1516.05	-0.189599	0.0059964	0.0344002	FARSA	2193
510.43	0.297388	0.00602406	0.0345389	FBXL16	146330
3298.24	0.140994	0.00603628	0.0345889	FZD5	7855
2443.15	0.154596	0.00606373	0.0347261	UBE4B	10277
8331.8	0.115805	0.00607442	0.0347672	TRIM2	23321
376.466	0.343661	0.00608594	0.034813	NAT6	24142
2977.66	0.144447	0.00612537	0.0349981	ELMSAN1	91748
4002.11	0.133241	0.00612446	0.0349981	ZBTB7A	51341
1870.72	0.171034	0.00613594	0.0350382	LRCH4	4034
6651.81	0.114541	0.00615855	0.0351367	RAB6A	5870
495.575	-0.304441	0.00616028	0.0351367	USP45	85015
1642.56	-0.181297	0.00616876	0.0351648	PCF11	51585
6901.62	0.114783	0.00617575	0.0351844	PACSIN2	11252
1294.37	-0.196931	0.00618106	0.0351943	ATG3	64422
1531.94	-0.198578	0.00618875	0.0352179	CHCHD3	54927
7677.87	0.120798	0.00619361	0.0352253	NCOR1	9611
951.079	0.234819	0.00620273	0.0352569	THBS3	7059
8156.68	0.109648	0.00620726	0.0352624	STAT6	6778
1825.82	-0.173813	0.00622488	0.0353219	ACAP3	116983
1701.67	-0.179366	0.00622373	0.0353219	RRP7A	27341
13937.6	-0.0991488	0.0062732	0.0355757	HDGF	3068
3660.14	-0.141644	0.00628059	0.0355972	HSBP1	3281
530.836	-0.289574	0.00630029	0.0356884	HGH1	51236
1971.96	-0.169036	0.00631482	0.0357502	MYBL2	4605
5583.56	0.119406	0.00631843	0.0357503	TES	26136
1896.93	-0.168614	0.0063489	0.0358949	WDR43	23160
576.882	-0.278494	0.00635124	0.0358949	RPP25L	138716
1046.04	-0.228927	0.00637639	0.0360017	DHX33	56919
544.051	-0.286073	0.00637742	0.0360017	COPS9	150678
1608.75	-0.179534	0.00640613	0.0361431	ELAC2	60528
409.765	-0.326559	0.00641955	0.0361982	CCNJ	54619
2414.32	0.170102	0.00643609	0.0362708	PTGR1	22949
1032.01	0.215507	0.00644208	0.0362839	STAT2	6773
483.469	-0.30435	0.00645245	0.0363216	CXCL8	3576
4358.64	0.127287	0.00650636	0.0365835	UACA	55075
683.073	-0.257805	0.00650494	0.0365835	RRP36	88745
1638.81	0.178766	0.0065416	0.0367607	NBAS	51594
1763.08	-0.174234	0.00655685	0.0368046	RNF220	55182
3225.86	0.141883	0.00655338	0.0368046	PRSS3	5646
6836.88	-0.113287	0.00657214	0.03682	FAU	2197
415.65	0.323017	0.00657979	0.03682	TRPV3	162514
2534.2	0.164488	0.00657527	0.03682	BLVRB	645
3314.04	0.138166	0.0065792	0.03682	TOB2	10766
917.097	0.242897	0.00658191	0.03682	HDAC9	9734
1640.11	-0.178503	0.00656775	0.03682	VKORC1L1	154807
633.455	0.265947	0.00660515	0.0369292	NA	117153
1928.85	0.167641	0.00664012	0.0371037	TPRN	286262
5901.13	0.119551	0.00665302	0.0371509	SHMT2	6472
1829.61	0.171576	0.00665608	0.0371509	RETREG3	162427
3234.96	0.13918	0.0066663	0.037187	PLEKHG3	26030
3704.54	0.133033	0.00669961	0.0373517	AKR7A2	8574
594.801	0.274059	0.00672038	0.0374464	RAB30	27314
9752.66	0.105206	0.00675058	0.0375936	CSNK1A1	1452
1657.4	-0.176316	0.00676325	0.0376429	MRPL38	64978
2442.24	-0.158236	0.0067966	0.0378073	MCM2	4171
2775.38	0.147138	0.00680898	0.0378338	GAA	2548
2857.06	-0.153432	0.00680902	0.0378338	XRN2	22803
1746.03	0.174331	0.00683851	0.0379763	UBXN10	127733
746.957	-0.256812	0.0068463	0.0379945	ABCC4	10257
1385.49	0.202812	0.00684945	0.0379945	PRKD2	25865
3431.06	-0.152549	0.00689675	0.0382033	XPO6	23214
5962.69	-0.118471	0.00689868	0.0382033	EWSR1	2130
2637.94	0.161355	0.00689763	0.0382033	MAGED2	10916
1057.31	-0.211116	0.00690859	0.0382368	TCF19	6941
1817.42	0.169682	0.0069166	0.0382445	AKR7A3	22977
3983.44	0.131298	0.00691771	0.0382445	CHPF	79586
964.579	-0.221447	0.00692586	0.0382682	FEM1A	55527
3266.61	0.138856	0.00697792	0.0385343	CARS	833
459.38	0.309263	0.00700454	0.0386167	DNHD1	144132
405.109	0.324924	0.0069996	0.0386167	NA	728730
3572.69	-0.138502	0.00700346	0.0386167	COX7B	1349
2692.17	0.146759	0.00703957	0.0387882	SLC35D2	11046
3560.47	0.135525	0.00708048	0.0389919	BCAR1	9564
2360.84	0.160515	0.00713524	0.0392716	SEC14L1	6397
749.54	-0.24396	0.00717282	0.0394565	BLMH	642
3696.36	0.132867	0.00719031	0.0395307	ME1	4199
1433.05	-0.18749	0.00720447	0.0395866	FBXO9	26268
2329.5	0.154989	0.00722063	0.0396533	IRF1	3659
3161.47	0.140845	0.00724022	0.0397389	TECR	9524
3420.36	0.135849	0.00727812	0.0399247	RAB3GAP1	22930
3151.03	0.13858	0.00728239	0.0399254	BROX	148362
5125.05	0.122273	0.0072863	0.0399254	SETD5	55209
1796.15	-0.17085	0.00731903	0.0400727	ATM	472
3471.34	0.137709	0.00732129	0.0400727	TM9SF4	9777
3981.56	0.134105	0.00732997	0.0400759	PATL1	219988
9058.7	0.104921	0.00732972	0.0400759	ARF3	377
3810.03	0.130246	0.00738492	0.040354	NUMB	8650
2599.03	-0.152605	0.0073915	0.0403677	MRPS16	51021
3528.95	0.136407	0.00741447	0.0404708	HDHD3	81932
11846.9	0.105125	0.00743597	0.0405658	SSFA2	6744
3046.29	0.139981	0.00745354	0.0406392	TOB1	10140
1436.88	-0.185557	0.00745974	0.0406506	PPP5C	5536
2683.47	-0.157306	0.00748038	0.0407407	ATAD2	29028
20366.3	0.111977	0.00750535	0.0408542	NA	283131
884.218	-0.2311	0.00754574	0.0410515	UTP11	51118
3070.76	-0.144019	0.00756115	0.0411127	ATP5MG	10632
11841.7	0.107306	0.00757152	0.0411465	MACF1	23499
1089.55	0.206234	0.00757657	0.0411513	ZBTB43	23099
382.058	0.330698	0.00759791	0.0412446	LMTK3	114783
1627.96	-0.176018	0.00761273	0.0412798	PYCR2	29920
8312.54	-0.10662	0.00760881	0.0412798	ILF3	3609
1558.07	-0.180248	0.00762812	0.0412953	THOP1	7064
2348.84	0.152328	0.00762414	0.0412953	MUT	4594
3774.83	0.131406	0.00762169	0.0412953	UGCG	7357
9204.94	0.105079	0.00764708	0.0413753	ABLIM1	3983
11372	-0.100111	0.0076556	0.0413988	STT3B	201595
1680.82	-0.1812	0.00766691	0.0414373	PSIP1	11168
5337.54	0.132052	0.00771211	0.0416362	SPON1	10418
873.277	-0.229324	0.00771141	0.0416362	SSBP4	170463
549.85	-0.278044	0.0077265	0.0416911	DIS3L	115752
1935.12	0.170742	0.00773715	0.0417258	AHSA2P	130872
3486.97	0.137698	0.00775581	0.0418036	STRN	6801
6136.73	0.117305	0.00778798	0.0419542	RNF128	79589
2728.08	0.153633	0.00779843	0.0419559	N4BP1	9683
393.833	-0.324252	0.00780102	0.0419559	TRMT6	51605
929.695	-0.221464	0.00779549	0.0419559	PSMG1	8624
1326.73	-0.191522	0.00780543	0.0419568	UQCC1	55245
1005.56	0.213566	0.00781783	0.0420007	MDK	4192
774.325	-0.237765	0.00782285	0.0420048	C3orf38	285237
2372.13	-0.157242	0.00784266	0.0420812	SNRPE	6635
2636.79	-0.145809	0.00784557	0.0420812	ME2	4200
1860.2	-0.16563	0.0078504	0.0420843	CNOT9	9125
1664.14	-0.172559	0.00786029	0.0421145	NUP54	53371
781.048	-0.240409	0.00786623	0.0421235	UHRF1	29128
1307.7	-0.19015	0.00787587	0.0421523	SRSF8	10929
3821.44	0.129576	0.00792474	0.0423909	MLX	6945
5614.29	-0.118782	0.00795107	0.0424859	NSD2	7468
2378.7	-0.151548	0.00795044	0.0424859	PSMC2	5701
802.169	-0.240568	0.00795623	0.0424905	SDHAF2	54949
436.369	-0.32571	0.00796569	0.0425181	BAG2	9532
2614.74	0.175388	0.00797124	0.0425247	PHKA2	5256
1872.06	0.167796	0.00798465	0.0425733	NCOA3	8202
4298.67	-0.124458	0.00804298	0.0428387	STRAP	11171
687.216	-0.249865	0.00804522	0.0428387	NEURL4	84461
5951.39	0.123846	0.0080474	0.0428387	TMEM30A	55754
890.877	-0.228032	0.00805414	0.0428515	MRPS26	64949
307.476	-0.369173	0.00808013	0.0429667	NEK1	4750
695.413	0.257657	0.00810919	0.0430981	ZNF608	57507
845.566	0.22804	0.00815947	0.0433207	SLC2A10	81031
384.25	-0.325847	0.00816414	0.0433207	PAQR3	152559
797.814	-0.233371	0.00816421	0.0433207	SPOUT1	51490
2584.26	0.151871	0.00819578	0.0434649	ZFC3H1	196441
955.774	-0.218404	0.00821664	0.0435521	LSM8	51691
3412.01	0.144167	0.00823608	0.0436287	GBF1	8729
2151.54	0.155754	0.0082399	0.0436287	UBL3	5412
2359.51	-0.155039	0.00825901	0.0437065	MSH6	2956
2480.79	-0.153597	0.00826611	0.0437207	EFR3A	23167
6772.93	0.111004	0.00829333	0.0438412	B4GALT5	9334
1262.69	-0.191501	0.00830693	0.0438897	PAGR1	79447
683.11	-0.254273	0.00836405	0.0441624	EMC8	10328
2037.55	-0.168551	0.00836747	0.0441624	PM20D2	135293
3123.95	0.137893	0.00838972	0.0442562	BAZ2B	29994
4490.81	0.133886	0.00840386	0.0442836	UNC13D	201294
906.471	-0.222247	0.00840136	0.0442836	MRPS33	51650
5670.22	0.115128	0.00849645	0.0447477	MIB1	57534
300.158	-0.364232	0.00854533	0.0449811	TIPIN	54962
1578	-0.184882	0.00855688	0.045018	FYTTD1	84248
3704.69	0.13434	0.00858733	0.0451302	ERN2	10595
2046.13	0.158334	0.00858356	0.0451302	DPYSL2	1808
2384.61	-0.150429	0.00861448	0.0452028	CCAR1	55749
347.805	0.339728	0.0086061	0.0452028	NA	728233
4978.1	-0.11857	0.00861485	0.0452028	SRP72	6731
10106.9	0.101431	0.00863278	0.0452729	RTN4	57142
1334.52	0.190123	0.00867208	0.0454549	CTNND1	1500
1781.8	-0.167334	0.00868764	0.0455124	IDE	3416
3564.76	0.130455	0.00869607	0.0455324	PCYOX1	51449
1913.84	-0.163543	0.008702	0.0455394	MRPL12	6182
3596.13	0.131831	0.00871763	0.0455971	HEXA	3073
864.29	-0.225493	0.00875267	0.045732	WDHD1	11169
354.505	0.336759	0.00874937	0.045732	PNCK	139728
1093.22	-0.203823	0.00878049	0.0458048	IFFO2	126917
1818.01	0.164549	0.00877744	0.0458048	MPI	4351
2639.11	-0.143582	0.00877736	0.0458048	UBA3	9039
19834.9	0.180569	0.00881332	0.0459173	P4HA1	5033
1671.77	0.178074	0.00881597	0.0459173	FAM83G	644815
1864.4	-0.163464	0.00881209	0.0459173	IWS1	55677
2567.69	0.149655	0.00882693	0.0459288	GADD45A	1647
4502.33	0.121931	0.00882746	0.0459288	MYO10	4651
4708.69	-0.127425	0.00890344	0.0462781	GLB1L2	89944
1177.65	-0.204502	0.00890396	0.0462781	NOL7	51406
1774.83	0.168622	0.00893574	0.0463883	YIPF4	84272
20374.4	0.0943029	0.00893876	0.0463883	SPTBN1	6711
1545.05	-0.176208	0.00893921	0.0463883	RRP1B	23076
1915.61	-0.161267	0.00894449	0.0463913	PSMD5	5711
516.495	0.281291	0.00894969	0.046394	NOXO1	124056
2524.93	0.34047	0.00898308	0.04648	HELZ2	85441
433.621	0.307943	0.00898154	0.04648	MST1	4485
7534.32	-0.107974	0.00898172	0.04648	NAA50	80218
1439.97	-0.180059	0.00898507	0.04648	GGCT	79017
4932.73	-0.118621	0.00903693	0.0467239	RABL6	55684
1390.77	0.192633	0.00907	0.0468703	POFUT2	23275
2742.5	0.142326	0.0091069	0.0470365	ITSN1	6453
1167.88	-0.195275	0.00915184	0.0472439	ATR	545
4917.2	-0.120084	0.00917178	0.0473222	MTHFD2	10797
2439.95	-0.147335	0.00918025	0.0473412	SREK1	140890
4793.72	0.245227	0.00919576	0.0473965	LGALS1	3956
6025.12	0.112637	0.00920867	0.0474383	ACLY	47
766.78	0.242878	0.00921652	0.0474541	NA	26148
1780.57	0.165609	0.00922688	0.0474827	AKAP17A	8227
1050.33	0.204794	0.00928476	0.0477557	FRMD4B	23150
17049	0.0995039	0.00931784	0.047901	MPRIP	23164
68390.9	0.092365	0.00933911	0.0479108	PKM	5315
3087.51	0.141453	0.00933522	0.0479108	CBLC	23624
2140.12	0.157099	0.00933265	0.0479108	URGCP	55665
2594.98	0.144077	0.00933852	0.0479108	IDS	3423
2895.09	0.393384	0.00937958	0.0480685	MUC2	4583
819.155	0.228688	0.00937905	0.0480685	NA	100130899
1363.87	-0.183305	0.00943907	0.0483233	TIMM10B	26515
1351.09	-0.183613	0.00943878	0.0483233	FASTKD1	79675
4198.89	0.124254	0.0094513	0.0483609	DCTN2	10540
758.595	-0.234044	0.009478	0.0484725	TIMM8B	26521
2267.85	-0.150009	0.00949411	0.0485048	ELAVL1	1994
2664.82	-0.148202	0.00949052	0.0485048	TSN	7247
1761.38	-0.16469	0.00950532	0.048537	HAUS6	54801
887.713	0.228988	0.00954818	0.0487307	DNAH1	25981
7439.37	-0.105649	0.00957083	0.0487985	CHD4	1108
1944.66	0.158525	0.00957133	0.0487985	ARSD	414
1796.08	-0.164723	0.00958918	0.0488438	FAM98B	283742
7906.88	0.104354	0.00959009	0.0488438	MAP4	4134
1334.45	-0.18384	0.00960044	0.0488714	SLC25A13	10165
1726.74	0.169087	0.00960969	0.0488933	RAB3D	9545
2169.81	0.157954	0.00963187	0.0489307	MPZL3	196264
12165.3	0.096108	0.0096274	0.0489307	PYGB	5834
746.441	0.235423	0.00962403	0.0489307	LRRC19	64922
2749.75	0.141639	0.00965178	0.0490067	TOX4	9878
3556.34	0.143482	0.00967101	0.0490791	IGBP1	3476
2028.65	-0.155741	0.00967746	0.0490867	MTCL1	23255
504.033	-0.330005	0.00969611	0.0491309	COA7	65260
2056.18	-0.155852	0.00969196	0.0491309	CACYBP	27101
13535	-0.0974758	0.00974073	0.0493318	RPS29	6235
614.649	-0.256256	0.00974627	0.0493346	FAM118B	79607
1453.07	0.178022	0.00975781	0.0493677	EZH1	2145
914.873	0.216142	0.0097852	0.049481	MARCH8	220972
361.354	-0.32749	0.00979453	0.0495029	USP31	57478
4397.4	0.121635	0.00982686	0.0496409	KRAS	3845
1467.96	0.179251	0.00983556	0.0496595	CTBS	1486
2459.77	0.150425	0.00984275	0.0496705	KDM4B	23030
1228.47	-0.197731	0.00986821	0.0497736	MTMR6	9107
3117.86	0.139632	0.00988146	0.049815	POR	5447
2223.33	0.150248	0.00989952	0.0498807	TTC7A	57217
670.524	-0.246853	0.00992137	0.0499653	MRPL40	64976
