# Supplementary material for: Modeling the effect of prolonged ethanol exposure on global gene expression and chromatin accessibility in normal 3D colon organoids
Source: PLoS One. 2020 Jan 17;15(1):e0227116. doi: 10.1371/journal.pone.0227116 (PMC6968849; doi:10.1371/journal.pone.0227116)
Supplement: S1 File — All pathway analysis was performed using Toppfun. Negative fold changes are associated with increased accessibility or expression in ethanol treated samples. (ZIP) [file pone.0227116.s003.zip › Supplementary_Tables/S4_Table.xlsx]

## Sheet: Sheet1
Ensembl	LFC (RNA)	Padj (RNA)	FC (ATAC-seq)	P (ATAC-seq)	hgnc_symbol
ENSG00000143801	-0.349479	0.0644838	1.84	0.00234	PSEN2
ENSG00000175662	0.114554	0.0782428	-2.75	0.00572	TOM1L2
ENSG00000163959	0.449246	3.80269e-13	3.15	0.00626	SLC51A
ENSG00000206053	-0.155429	0.00478842	0.93	0.00944	JPT2
ENSG00000160789	0.139822	0.000699441	1.56	0.00964	LMNA
ENSG00000143842	0.206214	0.00678836	1.53	0.0101	SOX13
ENSG00000117983	0.261966	0.0108741	-2.9	0.0112	MUC5B
ENSG00000101773	-0.280038	0.000912446	-2.65	0.0124	RBBP8
ENSG00000169718	-0.200406	0.00319994	2.48	0.013	DUS1L
ENSG00000093144	-0.17987	0.0337435	-2.3	0.0132	ECHDC1
ENSG00000166391	0.478024	9.27378e-08	-2.33	0.0138	MOGAT2
ENSG00000127022	0.0839261	0.0870298	-1.23	0.0145	CANX
ENSG00000163235	0.109297	0.0657141	-2.16	0.0148	TGFA
ENSG00000105357	0.250366	8.93159e-11	0.92	0.0152	MYH14
ENSG00000163297	0.189626	0.000268435	-1.76	0.0154	ANTXR2
ENSG00000009413	-0.208227	0.0622556	2.44	0.0159	REV3L
ENSG00000002726	0.270719	7.06656e-09	-1.88	0.017	AOC1
ENSG00000172183	0.229567	0.0676187	2.38	0.0171	ISG20
ENSG00000173020	0.0932792	0.0921196	0.78	0.0181	GRK2
ENSG00000163938	-0.195644	0.00225464	2.57	0.0183	GNL3
ENSG00000101773			2.98	0.0187	RBBP8
ENSG00000121671	0.286915	0.00769977	-2.2	0.0188	CRY2
ENSG00000265763	0.165718	0.062608	0.85	0.0197	ZNF488
ENSG00000125726	-0.269634	0.0166811	1.97	0.0198	CD70
ENSG00000175115	0.220929	0.0271562	-1.77	0.0199	PACS1
ENSG00000176092	0.312955	5.62979e-09	0.84	0.02	CRYBG2
ENSG00000140939	0.251056	0.0206989	1.82	0.0202	NOL3
ENSG00000137767	0.183529	4.72327e-05	1.59	0.0205	SQOR
ENSG00000175048	-0.274516	0.0789077	-2.06	0.0211	ZDHHC14
ENSG00000163501	0.150379	0.0903441	1.46	0.0213	IHH
ENSG00000156052	0.111234	0.0820613	2.12	0.0219	GNAQ
ENSG00000145780	0.174947	0.00277956	-2.62	0.022	FEM1C
ENSG00000168894	0.178118	0.0505282	-2.38	0.0223	RNF181
ENSG00000106636	-0.138443	0.0507668	-2.22	0.0226	YKT6
ENSG00000164830	0.192436	0.0119739	1.11	0.0227	OXR1
ENSG00000138095	-0.103097	0.0525912	0.84	0.0236	LRPPRC
ENSG00000183878	0.184559	0.0829955	1.65	0.0237	UTY
ENSG00000115648	0.204019	0.00201119	2.21	0.0239	MLPH
ENSG00000183873	0.368225	0.0194183	-2.21	0.024	SCN5A
ENSG00000134909	0.210941	5.48284e-05	-2.01	0.0249	ARHGAP32
ENSG00000160271	0.261972	4.11747e-07	0.72	0.0249	RALGDS
ENSG00000115541	-0.248272	0.00174227	1.1	0.0251	HSPE1
ENSG00000108679	0.204992	1.52004e-07	1.51	0.0253	LGALS3BP
ENSG00000075420	0.180188	0.00340918	1.68	0.0254	FNDC3B
ENSG00000188706	0.116882	0.0821203	1.28	0.0259	ZDHHC9
ENSG00000164081	-0.173626	0.0728534	-1.82	0.026	TEX264
ENSG00000105976	0.156714	0.000170573	2.42	0.0264	MET
ENSG00000119139	0.211634	4.28172e-07	1.93	0.0266	TJP2
ENSG00000158158	0.190617	0.000298448	1.93	0.0266	CNNM4
ENSG00000164916	0.167649	0.0225027	-2.61	0.0267	FOXK1
ENSG00000164237	0.136536	0.0337688	2.59	0.0267	CMBL
ENSG00000115641	0.116679	0.019625	-2.3	0.0268	FHL2
ENSG00000122952	-0.19144	0.014538	0.88	0.0268	ZWINT
ENSG00000111859	0.213767	0.00558877	-2.34	0.027	NEDD9
ENSG00000103197	0.172027	0.0326445	-2.26	0.0272	TSC2
ENSG00000147224	-0.365504	0.00369117	2.38	0.0275	PRPS1
ENSG00000100243	0.158814	0.00144684	2.17	0.0278	CYB5R3
ENSG00000112893	0.112689	0.0505917	1.24	0.0282	MAN2A1
ENSG00000163817	0.203297	0.000628348	-2.41	0.0284	SLC6A20
ENSG00000078304	0.106319	0.0689176	-2.08	0.0284	PPP2R5C
ENSG00000142910	0.210233	2.09327e-07	1.69	0.0284	TINAGL1
ENSG00000141753	0.131896	0.0150047	-2.09	0.0285	IGFBP4
ENSG00000169435	0.165448	0.0187966	-2.09	0.0285	RASSF6
ENSG00000163714	-0.117926	0.0553366	-2.01	0.0286	U2SURP
ENSG00000175538	-0.196353	0.000909026	0.84	0.0286	KCNE3
ENSG00000099219	0.222989	2.66111e-06	-2.08	0.0288	ERMP1
ENSG00000089177	0.242498	0.000499748	-2.28	0.0291	KIF16B
ENSG00000171914	0.130888	0.0760353	1.55	0.0291	TLN2
ENSG00000024422	0.31614	0.000842687	0.64	0.0294	EHD2
ENSG00000120549	0.235024	1.4333e-05	2.17	0.0294	KIAA1217
ENSG00000168411	-0.208518	0.00849512	-1.45	0.0299	RFWD3
ENSG00000171843	0.152556	0.0782206	-2.04	0.03	MLLT3
ENSG00000172725	0.159494	0.012281	-1.8	0.03	CORO1B
ENSG00000108175	0.290646	2.18867e-07	-1.55	0.0302	ZMIZ1
ENSG00000109686	0.124287	0.015416	2.24	0.0304	SH3D19
ENSG00000143621	-0.239614	5.72228e-06	0.91	0.0309	ILF2
ENSG00000151748	0.134694	0.0199017	1.12	0.0309	SAV1
ENSG00000146678	0.404525	0.00504919	-2.04	0.0317	IGFBP1
ENSG00000107863	0.141083	0.0123648	2.01	0.0319	ARHGAP21
ENSG00000119912	-0.167334	0.0455124	2.01	0.0319	IDE
ENSG00000074582	-0.22346	0.098723	2.01	0.0319	BCS1L
ENSG00000138095			2.01	0.0319	LRPPRC
ENSG00000080608	-0.330179	0.000147496	-1.42	0.0326	PUM3
ENSG00000117298	0.3124	3.40778e-14	0.76	0.0327	ECE1
ENSG00000196371	-0.132711	0.0536215	-2	0.0328	FUT4
ENSG00000113719	0.134753	0.00844657	-1.59	0.033	ERGIC1
ENSG00000163516	0.141986	0.0749552	1.54	0.033	ANKZF1
ENSG00000120915	0.285778	0.0111786	-2.09	0.0331	EPHX2
ENSG00000011638	0.281719	7.99607e-05	-2.26	0.0332	TMEM159
ENSG00000117298			-1.67	0.0332	ECE1
ENSG00000113387	-0.208239	0.000344256	3.24	0.0333	SUB1
ENSG00000173702	0.247164	1.35458e-08	-2.08	0.0338	MUC13
ENSG00000048162	-0.294876	0.00941599	-2.29	0.0343	NOP16
ENSG00000189221	0.254509	0.00631098	2.05	0.0346	MAOA
ENSG00000101367	-0.178405	0.00479588	-2.02	0.035	MAPRE1
ENSG00000124795	-0.0946903	0.0755219	0.91	0.035	DEK
ENSG00000130304	0.229269	0.0971077	-2.04	0.0351	SLC27A1
ENSG00000178828	0.347469	0.000112848	2.45	0.0352	RNF186
ENSG00000006459	0.132885	0.0547232	-2.05	0.0355	KDM7A
ENSG00000189057	-0.318549	0.00150849	-1.29	0.0359	FAM111B
ENSG00000176407	0.11612	0.094685	1.96	0.0359	KCMF1
ENSG00000114315	0.282172	0.00016467	2.01	0.036	HES1
ENSG00000001461	0.138455	0.0508451	0.7	0.0362	NIPAL3
ENSG00000198133	0.213655	0.0926782	1.1	0.0364	TMEM229B
ENSG00000183873			2.2	0.0364	SCN5A
ENSG00000095321	0.145588	0.0977127	-2	0.0366	CRAT
ENSG00000029153	-0.202929	0.0625796	-2.05	0.0373	ARNTL2
ENSG00000096433	0.153831	0.00284221	1.04	0.0374	ITPR3
ENSG00000112081	-0.146434	0.00322846	1.12	0.0375	SRSF3
ENSG00000181350	0.166136	0.0104335	0.94	0.0378	LRRC75A
ENSG00000164828	0.119179	0.026463	0.9	0.0381	SUN1
ENSG00000136238	0.118319	0.0163045	-1.89	0.0385	RAC1
ENSG00000063245	0.301705	8.29416e-11	0.62	0.0385	EPN1
ENSG00000108175			1.11	0.0387	ZMIZ1
ENSG00000003436	0.3195	1.2183e-05	-2.01	0.0388	TFPI
ENSG00000148300	-0.322847	0.0133373	-2.23	0.0389	REXO4
ENSG00000276023	-0.225073	0.0692991	-2.11	0.0389	DUSP14
ENSG00000121380	0.164393	0.0828953	1.69	0.0391	BCL2L14
ENSG00000143437	0.198523	0.0323684	0.69	0.0395	ARNT
ENSG00000198420	0.199922	0.0147872	0.75	0.0401	TCAF1
ENSG00000090020	0.277359	3.46896e-06	0.71	0.0404	SLC9A1
ENSG00000171992	0.182357	0.00894761	1.87	0.0405	SYNPO
ENSG00000143365	0.40728	8.38237e-06	0.86	0.0406	RORC
ENSG00000077157	0.122524	0.0975332	0.74	0.0408	PPP1R12B
ENSG00000137648	0.175308	5.56506e-05	1.6	0.0412	TMPRSS4
ENSG00000163814	0.29807	1.33995e-11	1.75	0.0419	CDCP1
ENSG00000079739	0.245565	1.22308e-05	-2.02	0.042	PGM1
ENSG00000166106	-0.336185	0.0131052	2.01	0.042	ADAMTS15
ENSG00000101444	-0.0961627	0.0673143	-2.14	0.0422	AHCY
ENSG00000141551	0.0966151	0.093536	1.52	0.0431	CSNK1D
ENSG00000138326	-0.112676	0.0175157	-2.21	0.0432	RPS24
ENSG00000145287	0.2118	1.06135e-05	1.88	0.0432	PLAC8
ENSG00000080031	0.444775	1.63866e-27	-1.59	0.0437	PTPRH
ENSG00000124198	0.131582	0.0302655	1.33	0.0439	ARFGEF2
ENSG00000002834	0.204487	3.00852e-07	0.81	0.0444	LASP1
ENSG00000172757	0.0756406	0.0915694	-2.04	0.0449	CFL1
ENSG00000162458	0.164814	0.0022639	1.08	0.0451	FBLIM1
ENSG00000052344	0.402405	4.49663e-19	2.15	0.0453	PRSS8
ENSG00000133119	-0.274516	0.00169617	-1.99	0.0455	RFC3
ENSG00000196591	-0.157154	0.00512471	-2.04	0.0457	HDAC2
ENSG00000138119	0.127156	0.00218174	1.27	0.0465	MYOF
ENSG00000067182	0.184543	0.0028397	1.04	0.0469	TNFRSF1A
ENSG00000100266	0.114783	0.0351844	0.73	0.0474	PACSIN2
ENSG00000004478	-0.160993	0.0068172	-1.94	0.0476	FKBP4
ENSG00000163788	0.254308	3.86091e-06	-1.86	0.0476	SNRK
ENSG00000075240	0.149339	0.0274685	-2.15	0.0481	GRAMD4
ENSG00000124171	0.183793	0.0517969	-1.78	0.0481	PARD6B
ENSG00000136810	-0.118919	0.0166278	2.24	0.0481	TXN
ENSG00000124191	0.355106	0.0101948	0.78	0.0482	TOX2
ENSG00000131981	0.142513	0.000343418	1.93	0.0484	LGALS3
ENSG00000168214	0.162566	0.0117492	-1.89	0.0488	RBPJ
ENSG00000149177	0.220452	0.000230761	0.67	0.0489	PTPRJ
ENSG00000166825	0.724329	5.29915e-60	-1.98	0.049	ANPEP
ENSG00000189077	0.277644	8.57916e-05	-2.03	0.0491	TMEM120A
ENSG00000243147	-0.196391	0.0821059	0.79	0.0493	MRPL33
ENSG00000133119			0.93	0.0494	RFC3
ENSG00000156453	0.100953	0.087736	1.81	0.0497	PCDH1
ENSG00000177383	-0.187977	0.0925123	-1.95	0.0499	MAGEF1
