# Supplementary material for: Modeling the effect of prolonged ethanol exposure on global gene expression and chromatin accessibility in normal 3D colon organoids
Source: PLoS One. 2020 Jan 17;15(1):e0227116. doi: 10.1371/journal.pone.0227116 (PMC6968849; doi:10.1371/journal.pone.0227116)
Supplement: S1 File — All pathway analysis was performed using Toppfun. Negative fold changes are associated with increased accessibility or expression in ethanol treated samples. (ZIP) [file pone.0227116.s003.zip › Supplementary_Tables/S3_Table.xlsx]

## Sheet: Sheet2
Chromosome	Start (bp)	End (bp)	Conc_Control	Conc_Treated	FoldChange	P	Strand	Distance to Feature (bp)	HGNC Symbol
6	61322854	61323254	2.56	5.46	-2.9	4.19e-05	+	81956
Y	26670815	26671215	2.26	4.83	-2.57	0.000281	-	-36163	PARP4P1
GL000220.1	142725	143125	1.5	4.48	-2.98	0.0004	+	-6534
16	88681053	88681453	1.06	4.06	-3	0.000678	-	5440	SNAI3
7	158973427	158973827	1.06	4.11	-3.05	0.00107	+	-33095	LINC00689
11	75946760	75947160	4.24	2.45	1.79	0.00111	-	-4325
GL000220.1	119681	120081	3.81	5.66	-1.85	0.00146	+	7656	RNA5-8SN5
8	105321663	105322063	3.78	1.04	2.74	0.00153	-	-33298
8	144500902	144501302	5.5	4.11	1.38	0.00159	+	-2071	GPT
2	198277413	198277813	5.57	4.25	1.32	0.00162	-	-85892
1	28417351	28417751	3.5	0.62	2.88	0.002	-	5304
6	3209150	3209550	5.7	4.44	1.26	0.0021	-	-13394	LINC02525
6	132730513	132730913	3.65	0.62	3.02	0.00232	-	4252	VNN3
1	226828051	226828451	4.68	2.84	1.84	0.00234	+	-42133	PSEN2
7	100975330	100975730	3.71	0.84	2.86	0.00237	+	5707	MUC12
4	10643889	10644289	0.53	3.75	-3.22	0.0024	-	40976	CLNK
10	104291408	104291808	4.55	2.56	1.99	0.00243	+	-20733
7	107201830	107202230	3.45	1	2.44	0.00249	-	-8530
10	124364647	124365047	3.59	0.21	3.38	0.00253	-	54329	OAT
2	199985620	199986020	0.53	3.69	-3.16	0.00257	-	-29884	TYW5
21	39313556	39313956	2.32	4.44	-2.12	0.0026	+	-379	BRWD1-AS2
17	7251857	7252257	5.86	4.66	1.2	0.00269	-	634	CTDNEP1
11	18395902	18396302	6.25	5.16	1.08	0.00269	+	1514	LDHA
22	47116560	47116960	0.53	3.57	-3.04	0.00278	-	657
2	90390477	90390877	1.06	4.05	-2.99	0.00283	+	24740
13	26393246	26393646	3.09	-0.37	3.46	0.00285	-	-33544
2	109644613	109645013	4.33	2.47	1.86	0.00291	+	-20596
1	185017287	185017687	1.15	3.82	-2.67	0.00305	-	-2220	RNA5SP72
2	150526874	150527274	3.86	1.04	2.82	0.0031	-	12137	RND3
22	31253989	31254389	5.6	4.32	1.28	0.00311	-	-23817
19	32676361	32676761	1.58	4.01	-2.43	0.00315	-	236	ANKRD27
15	90419900	90420300	2.85	-0.37	3.23	0.0032	-	-22019
14	26447091	26447491	3.21	0.04	3.17	0.00322	-	147426
2	164014260	164014660	3.72	0.47	3.25	0.0034	+	-199279	PRPS1P1
11	45899678	45900078	2.01	4.03	-2.02	0.00354	-	6783
6	110734337	110734737	2.95	-0.37	3.33	0.00368	-	-11989	RNU6-957P
5	58153214	58153614	4.31	2.27	2.04	0.00372	+	-7983	PGAM1P1
1	44842815	44843215	0.53	3.48	-2.95	0.00374	-	248	PTCH2
8	122575806	122576206	5.17	3.78	1.39	0.00377	-	-85991
KI270733.1	138203	138603	1.68	3.92	-2.25	0.00386	+	9326	RNA5-8SN4
14	63039818	63040218	2.88	-0.37	3.26	0.00405	-	62219	KCNH5
4	1629177	1629577	0.82	3.61	-2.79	0.00412	-	-48924
16	29811109	29811509	6.02	4.93	1.09	0.0042	+	-273	PRRT2
19	49869371	49869771	6.86	5.88	0.98	0.00424	+	-8054	TBC1D17
8	22178817	22179217	0.97	3.8	-2.83	0.00434	+	9479
2	38042229	38042629	3.7	1.48	2.22	0.00438	-	24812	RMDN2-AS1
3	196222977	196223377	1.31	3.85	-2.55	0.00442	+	11490	SLC51A
12	122080459	122080859	3.6	0.93	2.67	0.00461	+	1737	MLXIP
1	2683835	2684235	0.53	3.52	-2.99	0.00461	-	-50845	MMEL1
9	83969113	83969513	2.89	-0.37	3.27	0.00466	-	744	MIR7-1
22	49752512	49752912	0.82	3.54	-2.72	0.0049	-	6468	RPL5P35
18	21697648	21698048	3.09	0.04	3.05	0.00492	-	7157	ABHD3
15	39782386	39782786	5.4	4.12	1.28	0.00511	+	-185
11	12944362	12944762	3.15	0.47	2.68	0.00521	-	-21437
10	101445511	101445911	2.75	-0.37	3.13	0.00522	-	-80476	RNU2-59P
14	36442724	36443124	3.26	0.53	2.73	0.00524	+	37510	RNU7-93P
13	114099224	114099624	0.97	3.67	-2.7	0.00543	-	9596	RASA3-IT1
2	207930775	207931175	5.15	3.63	1.53	0.00547	-	-60860
9	16449175	16449575	2.91	-0.37	3.28	0.00564	+	-24013
17	29909568	29909968	2.81	0.15	2.66	0.00564	+	-19632	EFCAB5
17	17935838	17936238	3.98	2.1	1.88	0.00569	-	36584	TOM1L2
17	43901364	43901764	0.53	3.28	-2.75	0.00572	-	8347	MPP2
11	130213065	130213465	2.26	4.18	-1.91	0.00576	+	53503	ST14
14	36227813	36228213	4.28	2.55	1.73	0.00577	-	3961	RN7SKP21
X	101293980	101294380	3.94	1.55	2.39	0.00581	-	-923	TAF7L
1	218874233	218874633	4.75	3	1.76	0.00584	-	8417	NXNP1
20	57407404	57407804	0.53	3.48	-2.95	0.00588	-	-14342
5	150050273	150050673	1.06	3.61	-2.56	0.00617	-	-28352	RPS20P4
3	53958699	53959099	3.63	0.47	3.15	0.00626	-	-66711	SELENOK
13	108683610	108684010	2.59	-0.37	2.96	0.00628	+	87458	MYO16
8	81021912	81022312	2.59	-0.37	2.96	0.00628	+	-15052
1	240947488	240947888	3	0.21	2.79	0.00638	+	27835	HNRNPA1P42
9	128129972	128130372	2.43	-0.37	2.81	0.00652	+	1443
2	23595927	23596327	0.53	3.34	-2.81	0.00652	-	22060
17	75632911	75633311	4.98	3.7	1.28	0.00662	+	-523	SMIM5
5	151241381	151241781	3.21	0.36	2.85	0.00666	-	-17236	CCDC69
12	48986853	48987253	3.94	2.21	1.73	0.0067	+	-8297
12	54330089	54330489	3.62	1.39	2.22	0.00677	+	-7127	MIR148B
1	150926008	150926408	4.48	2.81	1.67	0.00685	+	-255	SETDB1
17	63931200	63931600	0.53	3.33	-2.8	0.00689	-	1154	CD79B
9	133160963	133161363	0.53	3.29	-2.76	0.00692	-	2951
2	111178932	111179332	2.04	4.04	-2	0.00694	+	-17031
17	17533861	17534261	4.23	2.54	1.69	0.00699	+	26510
1	110370796	110371196	2.61	-0.37	2.99	0.007	+	642
16	17304281	17304681	2.02	3.71	-1.69	0.00714	-	-52886
4	140359758	140360158	0.53	3.22	-2.69	0.00717	-	7103	RPL14P3
16	79402329	79402729	1.99	3.93	-1.94	0.00726	+	-103274
9	91342584	91342984	3.45	1.04	2.42	0.00728	-	19329	AUH
19	31145856	31146256	3.09	0.04	3.05	0.00732	+	-21660	LINC01791
4	38169607	38170007	3.29	0.55	2.74	0.00734	+	-117387
4	154707846	154708246	0.53	3.18	-2.64	0.00741	+	-16740	NDUFB2P1
10	13883990	13884390	3.93	1.45	2.48	0.00761	+	13193	NUTF2P5
9	114348972	114349372	1.81	3.7	-1.89	0.00765	+	19103	ORM2
9	93633611	93634011	0.53	3.44	-2.91	0.00781	+	38770	MIR548AU
4	41611041	41611441	2.96	0.21	2.75	0.00782	-	81756
KI270754.1	17960	18360	0.53	3.33	-2.8	0.00782	NA	NA	NA
6	150368728	150369128	4.21	2.29	1.92	0.00787	+	-164	IYD
18	33097130	33097530	4.22	2.5	1.72	0.00792	+	143055
19	31317824	31318224	3.03	0.53	2.5	0.00802	+	-31057
7	31602165	31602565	3.44	0.04	3.4	0.00804	+	-84550	PPP1R17
12	53825267	53825667	5.38	4.16	1.22	0.00805	+	9082	RN7SKP289
12	23600825	23601225	3.31	1.08	2.22	0.0081	+	-37148
10	118314860	118315260	2.84	0.53	2.31	0.00812	-	27468	FAM204A
7	13989509	13989909	4.04	2.26	1.78	0.0082	-	1916	ETV1
1	234824318	234824718	2.56	-0.15	2.72	0.00822	+	-13658	RNY4P16
17	43232077	43232477	0.77	3.47	-2.7	0.00822	-	1900	RNU2-1
KI270752.1	7149	7549	5.93	4.96	0.98	0.00832	NA	NA	NA
1	12528350	12528750	2.02	4	-1.98	0.00838	+	626
10	112307845	112308245	0.53	3.35	-2.82	0.00839	-	-8157	MIR6715B
10	3970523	3970923	0.53	3.24	-2.7	0.00845	+	-20637	MIR6078
5	149828431	149828831	3.98	2.3	1.69	0.00847	+	95606	MIR378A
16	1678012	1678412	6.41	5.49	0.93	0.00866	+	-244	JPT2
2	194166777	194167177	2.25	-0.37	2.63	0.00879	+	-20602	HNRNPA1P47
6	6008563	6008963	0.53	3.18	-2.64	0.00884	-	-958	NRN1
6	77620249	77620649	3.42	0.21	3.21	0.00905	+	-70409	MEI4
8	10144873	10145273	2.29	-0.37	2.66	0.0091	+	90605	MSRA
2	110371597	110371997	2.29	-0.37	2.66	0.0091	-	-7860
2	155839331	155839731	2.29	-0.37	2.66	0.0091	-	194749
20	63864133	63864533	5.37	4.3	1.07	0.0091	-	160
20	35305691	35306091	6.11	5.14	0.97	0.00912	-	-13290	FAM83C
9	39030592	39030992	2.76	0.04	2.72	0.00921	+	13623	VN2R3P
17	15659721	15660121	4.12	2.26	1.86	0.00923	-	-8068
18	37243672	37244072	2.24	-0.37	2.61	0.00924	+	-104
15	80251590	80251990	0.53	3.27	-2.74	0.00928	-	623	CTXND1
16	30527274	30527674	6.39	5.46	0.93	0.00944	+	356
6	156994232	156994632	3.37	0.62	2.74	0.00949	+	17938
11	61334550	61334950	2.91	0.5	2.4	0.0095	+	1340	TKFC
8	58608526	58608926	3.93	2.2	1.73	0.00958	-	-19762
1	156100354	156100754	4.29	2.73	1.56	0.00964	+	17781	LMNA
14	22653006	22653406	0.97	3.46	-2.49	0.00966	-	-8654	OR6J1
10	125934269	125934669	1.64	3.79	-2.15	0.00973	-	26137	GNG10P1
2	64202441	64202841	3.16	0.62	2.53	0.00983	-	3044	LINC00309
9	109780095	109780495	1.26	3.57	-2.31	0.00984	+	-214	PALM2-AKAP2
13	35232367	35232767	2.64	-0.37	3.01	0.00986	+	-18703	PHBP13
18	74895623	74896023	2.64	-0.37	3.01	0.00986	-	175468
17	36544226	36544626	1.48	3.76	-2.28	0.00988	+	-662	GGNBP2
1	50697949	50698349	3.31	0.6	2.71	0.0099	+	-82391	PHBP12
8	9333219	9333619	0.53	3.31	-2.77	0.0099	-	25222
4	6511660	6512060	3.11	0.53	2.58	0.00991	-	51940	PPP2R2C
22	20131807	20132207	0.82	3.51	-2.69	0.00997	+	2351	ZDHHC8
7	21771836	21772236	2.46	-0.37	2.83	0.01	-	174248	CDCA7L
9	79579852	79580252	4.02	2.5	1.52	0.01	+	8079	TLE4
15	38050488	38050888	2.84	0.47	2.36	0.0101	-	22471	LINC01852
1	204072962	204073362	5.02	3.48	1.53	0.0101	+	-153	SOX13
16	1036030	1036430	0.82	3.34	-2.53	0.0101	+	-29210
10	70515163	70515563	0.82	3.49	-2.68	0.0101	-	-28838	YY1P1
12	7142104	7142504	3.52	0.97	2.56	0.0102	-	-10906
11	114218501	114218901	3.27	1.21	2.06	0.0102	+	-39286	NNMT
14	63853859	63854259	4.04	2.12	1.92	0.0102	+	876	SYNE2
2	1221802	1222202	4.81	2.9	1.91	0.0102	-	-61378
22	39319817	39320217	4.11	2.45	1.67	0.0102	-	572	RPL3
5	172955639	172956039	4.73	3.08	1.64	0.0102	+	732
Y	56707004	56707404	1.64	3.86	-2.23	0.0102	+	-148240	CTBP2P1
3	81485455	81485855	3.32	0.04	3.28	0.0103	+	-24021	RNU2-28P
3	197456531	197456931	4.66	2.75	1.91	0.0103	-	123
5	49661284	49661684	0.53	3.39	-2.86	0.0104	-	781964	EMB
12	53771	54171	0.53	3.47	-2.93	0.0104	+	-12994	IQSEC3
16	89383039	89383439	4.37	2.82	1.55	0.0105	-	39187
22	37502372	37502772	5.74	4.74	1	0.0105	-	-15971	MFNG
4	48815419	48815819	2.88	0.04	2.84	0.0106	+	10207	OCIAD1
1	225514757	225515157	2.87	0.47	2.39	0.0106	-	-49414
16	68993807	68994207	4.09	2.45	1.65	0.0106	-	13348	RNU6-898P
20	62815390	62815790	2.4	4.42	-2.02	0.0106	+	-854	COL9A3
8	118850059	118850459	4.62	2.97	1.65	0.0107	-	-87858	RPS26P35
1	94562881	94563281	5.34	4.23	1.12	0.0107	-	-21081	F3
13	20704027	20704427	6.12	5.21	0.91	0.0107	-	-309
20	59291790	59292190	0.97	3.6	-2.63	0.0107	+	-8637	EDN3
3	97882901	97883301	4.73	2.92	1.81	0.0108	-	-8210
1	144103580	144103980	2.24	4.41	-2.17	0.0108	+	17952	IGKV1OR1-1
2	43032874	43033274	0.53	3.11	-2.57	0.0108	-	6673	LINC01819
17	82106268	82106668	5.77	4.79	0.98	0.0109	-	-7936	FASN
6	167103363	167103763	0.53	3.22	-2.69	0.0109	+	-8444	CCR6
1	35079229	35079629	2.5	4.08	-1.58	0.011	+	19443	ZMYM1
8	17614418	17614818	1.61	3.77	-2.16	0.011	-	-18040
15	52790188	52790588	0.77	3.25	-2.48	0.0112	-	890	ONECUT1
21	9839054	9839454	0.53	3.23	-2.7	0.0112	-	-25045	LINC01667
11	1199468	1199868	0.77	3.66	-2.9	0.0112	+	-23598	MUC5B
11	85086966	85087366	2.32	-0.37	2.69	0.0113	-	-65311	HNRNPCP6
14	35699984	35700384	2.32	-0.37	2.69	0.0113	+	-56343
19	18044954	18045354	5.18	3.94	1.25	0.0113	+	-3683	RPS18P13
13	110312586	110312986	0.53	3.2	-2.67	0.0113	-	-5437	COL4A1
5	36984550	36984950	2.75	-0.37	3.12	0.0114	+	99344	KRT18P31
17	79090474	79090874	0.77	3.25	-2.48	0.0114	+	15535	ENGASE
2	234289709	234290109	0.53	3.17	-2.64	0.0114	+	-39774
10	133080014	133080414	0.53	3.27	-2.73	0.0114	-	8477	ADGRA1-AS1
9	2158345	2158745	3.45	0.94	2.5	0.0115	-	4608	RNU2-25P
20	1828469	1828869	0.82	3.22	-2.4	0.0115	-	-10863
2	8574593	8574993	4.53	3.12	1.41	0.0116	-	908
6	34536560	34536960	0.53	3.08	-2.55	0.0116	-	19773	SPDEF
X	104343485	104343885	0.53	3.21	-2.68	0.0116	-	-88552	ESX1
6	105596321	105596721	0.82	3.31	-2.5	0.0117	-	35875
1	43152987	43153387	0.53	3.11	-2.58	0.0117	+	7834	FAM183A
11	17978675	17979075	0.82	3.45	-2.64	0.0117	-	34487	SERGEF
1	115841057	115841457	3.11	0.47	2.63	0.0118	-	2860	NHLH2
9	125633833	125634233	2.88	0.47	2.41	0.0118	+	38164	HNRNPA1P15
7	46745318	46745718	2.34	-0.37	2.71	0.0119	-	14533
20	313841	314241	3.32	0.74	2.58	0.012	+	-11754	SOX12
18	22731619	22732019	0.53	3.21	-2.68	0.012	+	-66642	RBBP8
15	37055946	37056346	2.7	0.53	2.17	0.0121	-	-5016
16	67104113	67104513	3.49	0.62	2.87	0.0122	+	-5845	C16orf70
20	5991573	5991973	3.82	1.8	2.01	0.0122	+	-8845
8	42126053	42126453	3.7	1.74	1.96	0.0122	-	3196
10	128464376	128464776	0.97	3.63	-2.66	0.0122	-	-144162
3	71006291	71006691	3.55	1.04	2.51	0.0123	+	197941	RNU6-281P
9	115059009	115059409	2.09	-0.37	2.46	0.0123	-	59248	TNC
2	191218307	191218707	0.53	3.07	-2.53	0.0123	+	-26878	MYO1B
3	114179621	114180021	2.37	-0.37	2.74	0.0124	-	19786	DRD3
7	15780250	15780650	2.37	-0.37	2.74	0.0124	-	62110
3	150925686	150926086	4.01	1.94	2.06	0.0124	-	16057
2	42493008	42493408	4.5	2.87	1.63	0.0124	-	1089	KCNG3
18	55587944	55588344	0.53	3.18	-2.65	0.0124	+	-47889	RPL21P126
6	168196417	168196817	4.14	2.53	1.61	0.0125	+	2059
1	43707239	43707639	6.09	5.18	0.9	0.0125	-	899	KDM4A-AS1
1	51968632	51969032	4.16	2.36	1.8	0.0126	+	-4778	RNA5SP48
12	49549014	49549414	0.82	3.36	-2.54	0.0126	+	9857	KCNH3
17	82065576	82065976	2.01	3.8	-1.8	0.0127	-	311	DUS1L
15	45129771	45130171	1.01	3.36	-2.35	0.0127	+	-162	DUOX1
7	22550236	22550636	0.53	2.98	-2.45	0.0128	+	-13101
7	99653717	99654117	3.05	0.04	3.01	0.0129	-	-14950
2	179058506	179058906	2.05	-0.37	2.42	0.0129	-	-8420	CCDC141
X	116409174	116409574	2.05	-0.37	2.42	0.0129	-	-8221	RNU6-154P
6	130675161	130675561	2.05	-0.37	2.42	0.0129	+	-22151
6	127343243	127343643	2.66	4.3	-1.63	0.0129	-	366	ECHDC1
10	31318784	31319184	1.51	3.78	-2.27	0.0129	+	289	ZEB1
17	67594524	67594924	2.11	-0.37	2.48	0.013	+	-16753
11	64209748	64210148	0.53	2.97	-2.44	0.013	+	3070	FERMT3
5	14270197	14270597	0.53	3.07	-2.54	0.013	+	126495	TRIO
11	61267424	61267824	0.53	3.09	-2.56	0.013	+	26382	PGA5
17	37702637	37703037	3.96	2.35	1.6	0.0131	-	42610	HNF1B
7	111783776	111784176	2.49	-0.37	2.86	0.0132	+	-24740	DOCK4-AS1
2	199257376	199257776	2.49	-0.37	2.86	0.0132	+	66317	RNU7-147P
19	1503360	1503760	3.67	1.84	1.82	0.0132	+	-5015
16	67441286	67441686	5.84	4.88	0.95	0.0132	-	-9822
6	379116	379516	1.06	3.35	-2.3	0.0132	+	-12623	IRF4
5	82274219	82274619	0.53	2.98	-2.44	0.0132	-	4358	RPS23
21	44369064	44369464	1.06	3.55	-2.5	0.0132	+	18901	TRPM2
10	73591930	73592330	4.6	3.25	1.35	0.0133	-	34023	USP54
19	45952615	45953015	1.68	3.42	-1.74	0.0133	-	20931	NOVA2
11	61102224	61102624	1.06	3.36	-2.3	0.0133	+	-171	CD5
1	60925038	60925438	2.39	-0.37	2.76	0.0134	-	45738	NFIA-AS2
4	93759527	93759927	4.2	2.63	1.57	0.0134	+	-60644	RNA5SP164
22	23536037	23536437	4.9	3.54	1.36	0.0134	+	-844	PCAT14
20	4068716	4069116	1.26	3.41	-2.16	0.0134	-	6449
2	182038565	182038965	2.75	0.53	2.22	0.0135	+	-10257	RNA5SP113
6	128519051	128519451	2.76	4.45	-1.68	0.0135	-	1623	PTPRK
1	171396964	171397364	5.27	4	1.27	0.0136	+	4735	GM2AP2
3	64187645	64188045	1.45	3.61	-2.15	0.0136	+	101	PRICKLE2-AS3
11	119510078	119510478	0.53	3.18	-2.65	0.0136	-	-64559	DUXAP5
6	137223846	137224246	3.06	0.62	2.44	0.0137	-	-4397	IFNGR1
12	103925280	103925680	2.4	4.12	-1.72	0.0137	+	-4827	HSP90B1
6	31094411	31094811	1.57	3.62	-2.05	0.0137	+	11401	RNU6-1133P
10	122237284	122237684	0.77	3.21	-2.44	0.0137	+	-34022	BTBD16
4	49109864	49110264	0.53	3.14	-2.6	0.0137	-	-92710	TPI1P4
11	75717598	75717998	1.31	3.63	-2.33	0.0138	+	-221	MOGAT2
5	160008876	160009276	5.03	4	1.03	0.0139	+	-237	TTC1
KI270752.1	20457	20857	8.16	7.32	0.83	0.0139	NA	NA	NA
3	116770785	116771185	2.65	0.53	2.12	0.014	+	54325
12	115423563	115423963	0.53	3.11	-2.58	0.0141	+	60551
20	36035628	36036028	0.53	3.21	-2.68	0.0142	-	15332	NORAD
2	203394564	203394964	3.07	0.77	2.3	0.0143	-	-65338
17	35094855	35095255	3.76	2.08	1.68	0.0143	+	946	RNU6-840P
14	23058046	23058446	4.97	3.72	1.25	0.0143	-	-508	CDH24
5	123700610	123701010	1.69	3.82	-2.13	0.0143	+	64500	KRT18P16
6	110390838	110391238	2.13	-0.37	2.5	0.0144	-	24724	DDO
1	161741454	161741854	2.13	-0.37	2.5	0.0144	+	5646	RN7SL466P
15	44550340	44550740	2.13	-0.37	2.5	0.0144	+	-7489
2	127932555	127932955	2.13	-0.37	2.5	0.0144	+	1228
3	182716096	182716496	2.13	-0.37	2.5	0.0144	+	24168
4	84691984	84692384	2.38	0.15	2.23	0.0144	-	-3984	RN7SL552P
2	70553908	70554308	5.69	4.69	1	0.0144	-	285	TGFA
5	179668386	179668786	0.53	2.93	-2.39	0.0144	+	-10242	CANX
5	136132717	136133117	3.38	4.62	-1.23	0.0145	+	-128	SMAD5
4	1593317	1593717	0.53	3.3	-2.76	0.0146	-	-13064
22	26445871	26446271	0.53	2.91	-2.37	0.0147	+	16598	ASPHD2
5	61450018	61450418	1.01	3.42	-2.4	0.0147	-	-58147	RPL3P6
21	34280693	34281093	0.53	2.99	-2.46	0.0147	+	75638
5	178415442	178415842	0.53	2.99	-2.46	0.0147	-	27652
22	32255700	32256100	1.98	-0.37	2.35	0.0148	-	-359	SLC5A4
19	50190635	50191035	5.35	4.23	1.13	0.0148	+	2449	MYH14
2	230068055	230068455	1.51	3.68	-2.16	0.0148	-	944	SLC16A14
5	174338268	174338668	3.26	0.94	2.32	0.0149	+	1973	LINC01411
5	10627714	10628114	4.98	3.73	1.25	0.0149	-	511	ANKRD33B-AS1
6	28943541	28943941	1.99	3.68	-1.69	0.0149	+	-336	LINC01556
16	30447622	30448022	1.06	3.39	-2.34	0.0149	-	-1441	SEPHS2
2	102976515	102976915	2.25	-0.37	2.62	0.015	-	7914	LINC01935
12	24760148	24760548	1.96	-0.37	2.33	0.0151	+	53360	RN7SL38P
4	55303841	55304241	2.05	4	-1.96	0.0151	+	9351	RNU6-746P
7	24812257	24812657	2.62	0.04	2.58	0.0152	-	-54144	GSDME
1	161702145	161702545	4.35	2.27	2.07	0.0152	+	2639
4	80127358	80127758	3.48	1.5	1.98	0.0152	-	-1904	ANTXR2
5	142223701	142224101	5.06	3.85	1.21	0.0152	+	57934
19	6092414	6092814	5.78	4.86	0.92	0.0152	+	-16908
3	8486979	8487379	1.95	3.9	-1.95	0.0152	+	-14728	LMCD1
10	89415023	89415423	1.54	3.58	-2.04	0.0152	+	437	IFIT5
3	153058250	153058650	3.05	-0.37	3.42	0.0153	+	-9028	HMGN2P13
6	153101445	153101845	3.05	-0.37	3.42	0.0153	-	29804	RGS17
11	117019490	117019890	2	-0.37	2.37	0.0153	+	3593	RNY4P6
12	29164657	29165057	3.78	1.99	1.79	0.0153	-	-7666
5	766195	766595	1.06	3.48	-2.43	0.0153	-	757	ZDHHC11B
3	136148782	136149182	3.66	1.85	1.81	0.0154	+	-6767	TDGF1P6
2	112600004	112600404	3.81	2.01	1.8	0.0154	+	9208
4	81632070	81632470	1.99	3.74	-1.76	0.0154	-	102137	MTCYBP44
15	62243598	62243998	0.53	3.29	-2.76	0.0154	-	997
1	207018179	207018579	4.14	2.39	1.75	0.0155	-	14577	C1orf116
19	45615889	45616289	5.41	4.31	1.1	0.0155	-	-13677	OPA3
7	77339237	77339637	2.4	-0.37	2.77	0.0156	-	77163	GSAP
19	3075964	3076364	1.31	3.46	-2.15	0.0156	-	-12857	AES
3	183479235	183479635	0.53	3.39	-2.86	0.0156	-	-16034
10	53135169	53135569	2.69	0.53	2.15	0.0157	+	96884	SNRPEP8
1	19654376	19654776	4.36	2.85	1.51	0.0157	+	-10911	HTR6
14	68965487	68965887	5.29	4.23	1.06	0.0157	-	13953	ACTN1
22	37212428	37212828	0.77	3.17	-2.4	0.0157	-	-106	SSTR3
20	31074027	31074427	0.53	3.14	-2.61	0.0157	+	-183637	DEFB115
6	31083999	31084399	3.59	0.04	3.55	0.0158	+	989	RNU6-1133P
9	4604606	4605006	2.7	0.04	2.66	0.0158	+	-28421
9	113982890	113983290	2.28	-0.37	2.65	0.0158	-	95582	AMBP
19	5860826	5861226	2.28	-0.37	2.65	0.0158	-	9714	FUT5
2	22559879	22560279	2.28	-0.37	2.65	0.0158	+	23400	LINC01884
6	111483567	111483967	3.33	4.72	-1.39	0.0158	-	148	REV3L
11	60925081	60925481	1.06	3.27	-2.21	0.0158	-	316
6	43088675	43089075	3.31	0.87	2.44	0.0159	+	12407	PTK7
1	26035437	26035837	5.08	3.78	1.3	0.0159	-	10696	SLC30A2
22	25400833	25401233	5.29	4.11	1.17	0.0159	-	4544	LRP5L
9	35923829	35924229	1.78	3.76	-1.99	0.0159	+	14346	SPAAR
1	222096118	222096518	0.53	3.04	-2.51	0.0159	-	-31355	LINC01705
18	47333869	47334269	3.25	1.55	1.7	0.016	+	-46627	MIR4527
10	11875836	11876236	5.92	4.98	0.94	0.016	-	18864	PROSER2-AS1
18	41324763	41325163	0.53	2.95	-2.42	0.016	-	307422
15	98132401	98132801	3.58	1.18	2.41	0.0161	-	-794
4	150366577	150366977	3.58	1.83	1.75	0.0161	-	57065
11	9900194	9900594	3.73	2.02	1.71	0.0161	-	-56318	RNU7-28P
6	155223999	155224399	5.41	4.24	1.16	0.0161	-	32725
17	59707358	59707758	5.94	5.08	0.85	0.0161	-	268	PTRH2
2	46542357	46542757	1.58	3.81	-2.23	0.0161	-	200	ATP6V1E2
22	29093546	29093946	0.97	3.37	-2.4	0.0161	-	18137
3	120003791	120004191	0.53	3	-2.46	0.0161	+	-24949
10	24286998	24287398	2.58	-0.37	2.95	0.0162	+	11313	MIR603
3	157871528	157871928	2.58	-0.37	2.95	0.0162	-	59197	RN7SKP46
17	29566868	29567268	5.14	4.01	1.13	0.0162	-	269	ABHD15
21	35217549	35217949	5.44	4.39	1.05	0.0162	+	80911
6	42279260	42279660	5.91	4.92	0.98	0.0162	-	-61395	MRPS10
22	30210344	30210744	6.4	5.51	0.89	0.0162	-	-3235
7	47453629	47454029	0.53	3.03	-2.5	0.0163	-	128929	TNS3
X	11239217	11239617	2.8	0.36	2.43	0.0164	+	17869
2	238567076	238567476	1.74	3.67	-1.92	0.0164	-	-12022	LINC01107
14	25096003	25096403	1.26	3.42	-2.16	0.0164	-	30995	LINC02286
4	110593906	110594306	3.62	2.12	1.51	0.0165	-	21552	PANCR
5	149300325	149300725	0.53	2.9	-2.36	0.0165	-	-23520
3	155560538	155560938	1.15	3.47	-2.32	0.0166	+	74735	PLCH1-AS2
19	48452285	48452685	0.77	3.17	-2.4	0.0166	+	-3224	KCNJ14
22	11027371	11027771	0.53	3.02	-2.49	0.0166	+	-39047
7	47610869	47611269	0.82	3.17	-2.35	0.0167	+	-11070	LINC01447
12	116448377	116448777	0.53	3.22	-2.69	0.0167	-	-20059	MIR4472-2
14	80987290	80987690	3.18	0.62	2.56	0.0168	+	5302	BHLHB9P1
X	119389180	119389580	2.31	-0.15	2.46	0.0168	-	4415
7	150870586	150870986	2.02	-0.37	2.39	0.0168	+	45959	AOC1
2	222452521	222452921	2.02	-0.37	2.39	0.0168	-	605	NANOGP2
5	76849862	76850262	2.02	-0.37	2.39	0.0168	+	-139	S100Z
9	37454591	37454991	2.02	-0.37	2.39	0.0168	-	10808	ZBTB5
17	18803929	18804329	2.02	-0.37	2.39	0.0168	+	-6027
6	144349906	144350306	2.02	-0.37	2.39	0.0168	-	-16605
5	122531186	122531586	3.25	1	2.24	0.0168	-	-52099
2	26728212	26728612	3.7	1.56	2.14	0.0169	+	35522	KCNK3
8	26329775	26330175	5.12	3.94	1.17	0.0169	+	38284	PPP2R2A
15	88649263	88649663	1.45	3.64	-2.19	0.0169	+	13110	ISG20
2	235766180	235766580	4.26	2.78	1.49	0.017	-	17207
9	125143448	125143848	7.1	6.27	0.83	0.017	-	58	SCAI
7	151126118	151126518	2.03	3.9	-1.88	0.017	+	40287	AGAP3
8	457780	458180	0.53	2.88	-2.35	0.017	-	-6437
15	48682846	48683246	2.42	0.04	2.38	0.0171	-	-19790
2	110204749	110205149	1.91	3.61	-1.69	0.0171	-	317	NPHP1
20	63832364	63832764	2.41	4.1	-1.69	0.0171	-	-1120	ZBTB46
Y	11293511	11293911	0.53	3.27	-2.74	0.0171	+	-13407	DUX4L16
19	10760244	10760644	4.02	2.59	1.42	0.0172	+	-20010	MIR4748
14	35046189	35046589	6.13	5.17	0.96	0.0172	+	1282	FAM177A1
19	3210743	3211143	1.7	3.87	-2.17	0.0172	+	-13960	CELF5
14	94102946	94103346	0.53	2.85	-2.32	0.0172	+	-1890	IFI27
10	38573296	38573696	0.53	3.11	-2.58	0.0172	+	-28122	ABCD1P2
5	133662530	133662930	2.36	-0.37	2.73	0.0173	-	-49966	FSTL4
12	53701750	53702150	4.04	2.15	1.89	0.0173	-	-24342	ATP5MC2
19	1262255	1262655	5.54	4.53	1.01	0.0173	+	2871	CIRBP
8	123416334	123416734	4.39	5.61	-1.22	0.0173	+	-391	WDYHV1
6	146028201	146028601	1.94	3.57	-1.64	0.0173	+	555	GRM1
1	50023769	50024169	0.97	3.29	-2.32	0.0173	-	144	AGBL4
18	40569798	40570198	3.06	0.04	3.02	0.0174	-	-425294	RPL17P45
5	149517690	149518090	3.27	1.36	1.91	0.0174	-	-13020
1	151165759	151166159	4.81	3.59	1.22	0.0174	-	189	LYSMD1
1	198121061	198121461	0.53	2.94	-2.41	0.0174	+	-35902	NEK7
10	126423817	126424217	0.53	3	-2.47	0.0174	-	-1938	LINC00601
13	25910235	25910635	0.53	3	-2.47	0.0174	+	-34243	RN7SL741P
Y	13343580	13343980	3.13	0.6	2.53	0.0175	+	56942	PSMA6P1
8	8420849	8421249	3.46	1.65	1.81	0.0175	-	3783
4	49149488	49149888	1.68	3.67	-1.99	0.0175	-	54238
1	109901721	109902121	1.41	3.6	-2.19	0.0175	+	5748
7	1494749	1495149	0.53	2.97	-2.44	0.0175	-	9618	INTS1
4	104425116	104425516	3.17	0.93	2.24	0.0176	+	-65849	CXXC4-AS1
2	162582411	162582811	5.25	4.08	1.17	0.0176	+	85475	RNA5SP109
13	95554121	95554521	0.53	2.93	-2.4	0.0176	-	-20211	CLDN10-AS1
9	136484990	136485390	4.14	2.03	2.11	0.0177	-	-1231	SEC16A
13	83879419	83879819	0.53	3.3	-2.77	0.0177	-	2974	SLITRK1
5	149946081	149946481	2.56	0.04	2.52	0.0178	-	-1288	PDE6A
5	61817746	61818146	2.56	0.04	2.52	0.0178	-	15278
5	72661324	72661724	2.19	-0.15	2.34	0.0178	-	-655	LINC02056
15	31435311	31435711	3.36	1.19	2.17	0.0178	+	15183	UBE2CP4
19	45091445	45091845	5.07	3.96	1.11	0.0178	+	49	PPP1R37
12	66235251	66235651	2.03	3.66	-1.63	0.0178	-	-17	RBMS1P1
13	67230365	67230765	0.82	3.17	-2.35	0.0178	-	80	PCDH9
11	33045884	33046284	3.1	0.84	2.25	0.0179	+	6467	TCP11L1
KI270467.1	3262	3662	4.53	5.96	-1.43	0.0179	NA	NA	NA
4	167622658	167623058	0.53	3.14	-2.61	0.0179	+	-25772	PHBP14
6	25166445	25166845	2.7	-0.15	2.85	0.018	+	13898
14	22887242	22887642	4.56	3.16	1.4	0.018	+	4077	REM2
12	120317471	120317871	5.66	4.6	1.06	0.018	-	-4130	RNU6-1088P
11	68406260	68406660	1.64	3.76	-2.13	0.018	+	-54471	PPP6R3
15	78640392	78640792	1.06	3.31	-2.25	0.018	+	14497
1	54253451	54253851	4.41	3.04	1.37	0.0181	+	17011	SSBP3-AS1
3	52670685	52671085	5.72	4.82	0.9	0.0181	+	-10471	GNL3
11	67239699	67240099	6.57	5.8	0.78	0.0181	+	-26711	GRK2
10	77504899	77505299	0.53	2.9	-2.37	0.0181	-	-71117	COX6CP15
10	63637890	63638290	3.61	1.56	2.05	0.0182	-	-3063	MRPL35P2
15	58604424	58604824	3.79	1.86	1.93	0.0182	+	16917
1	113298690	113299090	2.61	0.04	2.57	0.0183	+	-92059	MAGI3
3	120623368	120623768	2.61	0.04	2.57	0.0183	+	27059	NDUFB4
6	131004487	131004887	1.86	-0.37	2.23	0.0183	-	58835	EPB41L2
5	154277004	154277404	1.86	-0.37	2.23	0.0183	-	61448	HNRNPA3P7
14	105431700	105432100	1.86	-0.37	2.23	0.0183	+	11880	MTA1
X	148700807	148701207	1.86	-0.37	2.23	0.0183	-	121641	RN7SKP267
6	37916693	37917093	1.86	-0.37	2.23	0.0183	+	1120	RNU1-87P
1	28635175	28635575	1.86	-0.37	2.23	0.0183	-	7910	TAF12
1	145182581	145182981	1.86	-0.37	2.23	0.0183	+	13062
10	52894217	52894617	1.86	-0.37	2.23	0.0183	+	41610
5	7181832	7182232	1.86	-0.37	2.23	0.0183	+	-57949
10	87845240	87845640	4.6	3.18	1.42	0.0183	-	-3897	ATAD1
17	64707130	64707530	5.23	4.22	1.01	0.0183	-	40362	MINOS1P2
20	23799233	23799633	0.82	3.11	-2.29	0.0183	+	1092
7	38449062	38449462	2.24	-0.37	2.61	0.0184	-	-80893	TRGV1
15	45634765	45635165	6.17	5.33	0.84	0.0185	+	3617	SQOR
3	196203409	196203809	0.53	2.89	-2.36	0.0185	+	1060
2	8694718	8695118	3.3	0.47	2.83	0.0186	-	-12855	ID2-AS1
9	25716252	25716652	0.53	2.93	-2.4	0.0186	-	-37812	TUSC1
4	9659738	9660138	2.61	-0.37	2.98	0.0187	+	-17570	ENPP7P11
18	74683634	74684034	2.61	-0.37	2.98	0.0187	-	-85126	LINC00909
18	22789587	22789987	2.61	-0.37	2.98	0.0187	+	-8674	RBBP8
12	25215303	25215703	2.61	-0.37	2.98	0.0187	+	4651
X	96580091	96580491	2.61	-0.37	2.98	0.0187	+	-40563
19	6603963	6604363	3.5	1.57	1.93	0.0187	-	140	CD70
10	75723775	75724175	3.01	1.29	1.72	0.0187	+	-18965
19	1977199	1977599	0.53	2.8	-2.27	0.0187	+	-12202
17	80260192	80260592	4.57	3.12	1.45	0.0188	+	-674	RNF213
1	68199562	68199962	4.33	3.38	0.95	0.0188	-	-15952	MIR1262
3	183636169	183636569	2.68	4.26	-1.57	0.0188	+	601	KLHL24
11	45858098	45858498	1.06	3.25	-2.2	0.0188	+	10980	CRY2
11	32511971	32512371	2.31	-0.37	2.69	0.0189	+	-71827	EIF3M
2	175964692	175965092	2.31	-0.37	2.69	0.0189	-	38147	LNPK
12	86696805	86697205	2.31	-0.37	2.69	0.0189	-	142099	MGAT4C
17	74213013	74213413	2.63	4.19	-1.56	0.0189	-	329
1	39271823	39272223	2.26	-0.37	2.64	0.019	-	-14174
5	96331729	96332129	2.26	-0.37	2.64	0.019	+	83953
2	25168117	25168517	1.15	3.37	-2.22	0.019	-	786	POMC
9	136219996	136220396	0.53	3.17	-2.64	0.019	-	-14868	LHX3
8	138686511	138686911	0.53	2.92	-2.38	0.0191	-	-189689	FAM135B
3	197793296	197793696	2.46	0.04	2.42	0.0192	+	2070	LRCH3
5	131114755	131115155	2.46	0.04	2.42	0.0192	+	-56055	LYRM7
18	3449048	3449448	4.53	3.16	1.37	0.0192	+	-17202	GAPLINC
22	43089181	43089581	5.92	5.07	0.85	0.0192	-	247	TTLL1
1	76074417	76074817	2.17	4.02	-1.85	0.0192	+	-302	ST6GALNAC3
14	60933892	60934292	3.25	0.87	2.38	0.0193	-	-13737	SRMP2
1	150017345	150017745	5.38	4.44	0.94	0.0193	-	-6669	OTUD7B
16	50668562	50668962	0.53	2.95	-2.42	0.0193	+	2351
2	104408206	104408606	2.04	-0.37	2.41	0.0194	+	-2995
6	73340017	73340417	4.32	2.89	1.43	0.0194	+	12493	PAICSP3
1	19980335	19980735	1.06	3.21	-2.16	0.0194	-	81	PLA2G2A
6	138722884	138723284	1.06	3.28	-2.22	0.0194	-	-30313	NHSL1
17	79892516	79892916	4.78	3.43	1.34	0.0195	+	-26841	LINC01978
2	20516871	20517271	1.41	3.46	-2.05	0.0195	-	13105
1	111733313	111733713	1.37	3.52	-2.14	0.0195	-	6111	INKA2
1	63971637	63972037	1.06	3.26	-2.2	0.0195	-	57363	RNU6-809P
1	2979383	2979783	0.53	3.05	-2.52	0.0195	-	-10676
9	123122080	123122480	2.77	-0.37	3.15	0.0197	-	-6603	MIR600HG
5	40552195	40552595	3.43	1.61	1.82	0.0197	+	-102768
7	26485267	26485667	3.97	2.33	1.65	0.0197	+	-53111
6	144343658	144344058	4.31	2.85	1.46	0.0197	-	-10357
10	47406863	47407263	6.22	5.37	0.85	0.0197	-	-22590	ZNF488
16	67174145	67174545	6.15	5.37	0.77	0.0197	+	3991	NOL3
9	123390554	123390954	0.53	2.81	-2.28	0.0197	-	12049	MIR601
22	23315532	23315932	3.52	1.45	2.07	0.0198	-	7395
19	42441190	42441590	3.88	1.91	1.97	0.0198	-	1858	CXCL17
7	70630822	70631222	3.29	1.42	1.87	0.0198	+	-206916
20	50244435	50244835	5.36	4.35	1.01	0.0198	+	-23051	SMIM25
20	35884142	35884542	2.29	4.02	-1.73	0.0198	+	-3517	RNU4-40P
12	54391147	54391547	1.68	3.44	-1.77	0.0198	-	151	ZNF385A
6	157597557	157597957	1.31	3.41	-2.1	0.0198	+	68425	MIR3692
1	27284675	27285075	2.67	0.04	2.63	0.0199	+	-26565
17	36837422	36837822	3.58	1.04	2.54	0.0199	-	99239	LHX1-DT
2	98649440	98649840	3.95	2.24	1.71	0.0199	+	40861	UNC50
6	49523003	49523403	3.78	2.21	1.57	0.0199	+	23045	GLYATL3
1	7885514	7885914	5.57	4.48	1.09	0.0199	-	-32002	UTS2
5	69189430	69189830	3.19	4.65	-1.46	0.0199	-	22
11	66070357	66070757	1.92	3.69	-1.77	0.0199	+	-6	PACS1
10	89337475	89337875	0.97	3.32	-2.35	0.0199	+	9581	IFIT3
17	20121680	20122080	0.53	3	-2.47	0.0199	-	4808	RNU6-258P
4	75432666	75433066	2.72	0.11	2.61	0.02	-	1783
9	14616411	14616811	1.9	-0.37	2.28	0.02	+	22834	CDCA4P1
1	24311074	24311474	1.9	-0.37	2.28	0.02	+	-8248	GRHL3
4	21901367	21901767	1.9	-0.37	2.28	0.02	-	47432	KCNIP4
5	174402334	174402734	1.9	-0.37	2.28	0.02	+	66039	LINC01411
13	49858035	49858435	1.9	-0.37	2.28	0.02	-	31693	RNY4P30
11	11875545	11875945	1.9	-0.37	2.28	0.02	-	-18686
20	1364574	1364974	1.9	-0.37	2.28	0.02	+	2952
3	17687610	17688010	1.9	-0.37	2.28	0.02	-	18623
3	34198094	34198494	1.9	-0.37	2.28	0.02	+	-5150
5	122816787	122817187	1.9	-0.37	2.28	0.02	+	-15569
12	68830189	68830589	3.69	1.67	2.02	0.02	+	2071
1	26358807	26359207	6.14	5.3	0.84	0.02	-	1273	CRYBG2
9	15135149	15135549	0.53	2.93	-2.4	0.02	+	-8140	RNU6-559P
1	34753167	34753567	3.75	1.91	1.84	0.0201	+	-1880	GJB5
18	3710935	3711335	5.58	4.59	1	0.0201	+	57525
9	136603890	136604290	1.21	3.11	-1.9	0.0201	-	13291
19	47755832	47756232	0.53	2.97	-2.44	0.0201	+	-21	SNORD23
16	22959549	22959949	3.47	1.65	1.82	0.0202	+	-60788
8	39995668	39996068	2.52	0.04	2.48	0.0203	-	-420
6	154980986	154981386	4.4	3.17	1.23	0.0203	-	24332
4	87006861	87007261	5.68	4.78	0.9	0.0203	-	-56748	TECRP1
12	6723830	6724230	5.83	5	0.84	0.0203	+	89	COPS7A
16	19885049	19885449	2.03	3.81	-1.78	0.0203	-	1118	GPRC5B
3	190038090	190038490	0.53	2.85	-2.32	0.0203	-	-68229	MTAPP2
6	5542011	5542411	0.53	2.88	-2.35	0.0203	-	68184	HNRNPA1P37
21	36668902	36669302	0.53	3	-2.47	0.0203	+	-30231	SIM2
10	43386901	43387301	0.53	3.08	-2.54	0.0203	+	15259	FXYD4
1	147861932	147862332	3.18	0.77	2.41	0.0204	+	20970
9	1869882	1870282	3.05	0.72	2.33	0.0204	-	108665
Y	7280365	7280765	2.33	0.04	2.29	0.0204	+	6393	PRKY
12	109613986	109614386	2.43	0.53	1.9	0.0204	-	-40112	MMAB
16	64998575	64998975	4.43	2.82	1.61	0.0204	-	-15348
2	219060796	219061196	4.9	3.73	1.17	0.0204	-	-329	IHH
5	152124720	152125120	1.06	3.24	-2.18	0.0204	+	175149	LINC01933
3	185773953	185774353	1.06	3.23	-2.18	0.0204	-	-6049	MIR548AQ
5	77331162	77331562	0.53	2.78	-2.25	0.0204	+	40894	ALDH7A1P1
5	138872940	138873340	3.26	1.37	1.9	0.0205	-	2428	LRRTM2
15	85542897	85543297	4.27	2.67	1.59	0.0205	-	37281
16	78461514	78461914	3.6	2.02	1.59	0.0205	-	45054
19	54162452	54162852	4.08	2.59	1.49	0.0205	-	-2570	LENG1
4	129917666	129918066	2.88	0.04	2.84	0.0206	+	14656	EEF1GP8
11	75797094	75797494	3.02	0.97	2.05	0.0206	-	6321
X	11111057	11111457	4.19	2.8	1.39	0.0206	-	84
19	33054531	33054931	5.09	4.06	1.03	0.0206	+	3016
5	129377502	129377902	2.32	4.09	-1.76	0.0206	-	19645	MIR4460
1	151981202	151981602	3.15	0.36	2.79	0.0207	-	13188	S100A10
14	65299857	65300257	4.2	2.71	1.49	0.0207	-	18933
11	17423547	17423947	4.53	3.15	1.39	0.0207	-	12634	SDHCP4
6	85015383	85015783	0.53	2.77	-2.24	0.0207	-	-48758
7	1625402	1625802	0.82	3.31	-2.49	0.0207	+	4748
8	38829573	38829973	3.24	1.06	2.18	0.0208	-	16866
18	32160530	32160930	5.52	4.56	0.97	0.0208	-	15638	RNA5SP453
19	4791187	4791587	6.48	5.62	0.86	0.0208	-	20
1	54874308	54874708	0.53	2.84	-2.3	0.0208	+	-12567
3	55271833	55272233	0.53	2.94	-2.4	0.0208	+	-24367	LINC02030
X	2614919	2615319	2.95	-0.15	3.1	0.0209	-	428	LINC00102
6	157428705	157429105	4.92	3.83	1.1	0.0209	+	47572	ZDHHC14
9	128098211	128098611	5.67	4.72	0.96	0.0209	-	-3754
17	17818019	17818419	1.41	3.45	-2.05	0.0209	-	-4088	MIR33B
7	28573270	28573670	3.64	1.68	1.96	0.021	-	42618
11	77374086	77374486	4.22	2.75	1.46	0.021	+	60480	TOMM20P1
10	59508331	59508731	1.95	3.9	-1.95	0.021	-	43547	MRPL50P4
19	45630470	45630870	3.39	1.56	1.83	0.0211	-	8617	MIR330
15	62821613	62822013	4.53	3.25	1.28	0.0211	+	-2344	MIR190A
9	78030323	78030723	2.68	4.32	-1.63	0.0211	-	1135	GNAQ
6	168637848	168638248	1.34	3.4	-2.06	0.0211	+	-78758
16	71552748	71553148	2.17	-0.37	2.54	0.0212	-	10780	RNU6-1061P
16	28803521	28803921	2.49	0.04	2.45	0.0213	+	778
8	26595572	26595972	2.49	0.04	2.45	0.0213	+	47903
2	144428231	144428631	2.94	1.48	1.46	0.0213	+	-16617
8	37156796	37157196	3.19	1.13	2.06	0.0214	+	61646	SMARCE1P4
7	96331282	96331682	4.71	3.58	1.13	0.0214	+	644	RNU6-532P
8	130021623	130022023	0.53	2.88	-2.35	0.0214	-	-4494	FAM49B
10	99547977	99548377	0.53	2.88	-2.35	0.0214	+	15044	NKX2-3
20	48846739	48847139	0.53	2.95	-2.41	0.0214	-	2719
18	31101324	31101724	4.1	2.47	1.63	0.0215	+	-264	DSCAS
5	115544593	115544993	6.2	5.39	0.81	0.0215	-	301	FEM1C
7	100983434	100983834	5.83	5.03	0.79	0.0215	+	13811	MUC12
7	44264150	44264550	3.52	4.77	-1.25	0.0215	+	63182	YKT6
21	44330185	44330585	1.44	3.41	-1.98	0.0215	-	36
8	123998228	123998628	0.53	3.04	-2.51	0.0215	-	42240
1	173123262	173123662	4.36	2.84	1.52	0.0216	-	19088	GOT2P2
1	44229758	44230158	0.53	3.28	-2.75	0.0216	-	14515	ERI3-IT1
20	20743642	20744042	0.82	3.08	-2.27	0.0217	-	-4911	RN7SL607P
3	146476831	146477231	0.53	3.01	-2.48	0.0217	-	19160	PLSCR2
8	47701891	47702291	5.12	4.12	1	0.0218	+	34120	RNU6-665P
9	4174720	4175120	3.16	1.04	2.12	0.0219	-	-102836
2	85595473	85595873	6.12	5.25	0.86	0.0219	+	-252	RNF181
12	53180358	53180758	5.98	5.14	0.84	0.0219	+	-342	ZNF740
6	17101835	17102235	2.14	3.74	-1.61	0.0219	+	-423	STMND1
8	11808588	11808988	1.64	3.65	-2.01	0.0219	-	-6020
18	75413905	75414305	2.97	-0.15	3.12	0.022	+	6893
3	195804326	195804726	5.97	5.13	0.84	0.022	-	7951	MUC4
18	46374961	46375361	0.53	2.76	-2.22	0.022	+	-10746
3	193079249	193079649	0.53	2.79	-2.26	0.022	-	77959	VEZF1P1
5	844449	844849	0.53	3.16	-2.62	0.022	-	6537	ZDHHC11
1	112317232	112317632	2.59	0.47	2.11	0.0221	-	43296
Y	13479165	13479565	3.71	2.01	1.7	0.0221	-	1508	UTY
3	193816590	193816990	1.44	3.37	-1.93	0.0221	-	27434	LINC02038
KI270744.1	108254	108654	2.3	4.39	-2.09	0.0221	-	-57140
1	109732071	109732471	1.15	3.28	-2.13	0.0221	+	6251
6	42093890	42094290	3.82	1.86	1.97	0.0222	-	369
5	124739061	124739461	3.57	1.88	1.69	0.0222	-	-3886
15	38129639	38130039	3.98	2.43	1.55	0.0222	-	-56680	LINC01852
17	27551801	27552201	5.73	4.85	0.89	0.0222	-	-24578
6	100449352	100449752	0.53	2.91	-2.38	0.0222	-	15577	SIM1
6	7342327	7342727	3.23	1.19	2.04	0.0223	-	-271
6	4607368	4607768	3.18	1.36	1.82	0.0223	+	-3244
9	128035115	128035515	4.82	3.69	1.14	0.0223	-	22247
2	67046533	67046933	0.82	3.2	-2.38	0.0223	+	5987
2	192559680	192560080	5.11	3.68	1.43	0.0224	+	-70239
8	106456055	106456455	2.37	0.04	2.33	0.0225	+	96579	OXR1
10	74079800	74080200	2.85	-0.37	3.22	0.0226	-	71263	AP3M1
5	172301431	172301831	2.85	-0.37	3.22	0.0226	-	-17360	UBTD2
18	8337198	8337598	2.85	-0.37	3.22	0.0226	-	29836
2	229682564	229682964	2.85	-0.37	3.22	0.0226	+	-19230
4	162146497	162146897	2.86	1	1.86	0.0226	-	17538	FSTL5
1	22275815	22276215	1.06	3.17	-2.12	0.0226	+	9576	MIR4418
7	98470592	98470992	0.97	3.19	-2.22	0.0226	-	8633
15	74433585	74433985	4.8	3.6	1.2	0.0227	-	373	SEMA7A
8	143722931	143723331	5.27	4.16	1.11	0.0227	-	-4040
2	120576975	120577375	2.52	4.02	-1.51	0.0227	-	-18866
12	123534128	123534528	0.53	3.17	-2.64	0.0227	-	-410	RILPL1
5	76478558	76478958	4.58	3.43	1.15	0.0228	+	-31882
22	28904349	28904749	1.26	3.34	-2.08	0.0228	+	20757	ZNRF3
4	5051292	5051692	0.53	2.79	-2.26	0.0228	+	-150	STK32B
1	40592141	40592541	3.08	0.62	2.45	0.0229	-	2212	GTF2F2P2
5	158121813	158122213	1.92	-0.37	2.3	0.0229	-	-43049
18	21330307	21330707	4.6	2.97	1.63	0.0229	+	13429
4	73676942	73677342	4.47	3.14	1.33	0.0229	+	-33360
2	27720098	27720498	4.76	3.57	1.19	0.0229	-	-4366	LINC01460
22	36417273	36417673	4.68	3.6	1.07	0.0229	-	4371	RPS15AP38
4	93857035	93857435	0.53	2.98	-2.45	0.0229	+	28282	ATOH1
2	105378032	105378432	3.06	0.91	2.16	0.023	+	14994
20	50423127	50423527	5.66	4.8	0.86	0.023	-	6356	RN7SL636P
17	45317085	45317485	6.7	5.9	0.79	0.023	-	-45	MAP3K14
10	75276014	75276414	1.75	3.69	-1.94	0.023	-	632	HMGA1P5
11	125925290	125925690	0.82	3.06	-2.25	0.023	-	13626
1	203674174	203674574	4.34	2.99	1.35	0.0231	-	-16414
21	36202171	36202571	4.47	3.32	1.14	0.0231	-	-26356	CBR3-AS1
7	150996749	150997149	0.53	2.92	-2.39	0.0231	+	5754	NOS3
4	1151686	1152086	0.53	2.99	-2.46	0.0231	+	314
1	53315930	53316330	3.22	0.94	2.28	0.0232	+	11394
10	97000530	97000930	1.31	3.44	-2.13	0.0232	-	-84628	HMGN2P35
3	20511762	20512162	0.53	2.72	-2.19	0.0232	-	-4006	RNU6-815P
12	5044198	5044598	0.53	2.82	-2.29	0.0232	+	209	KCNA5
9	95447099	95447499	0.53	2.87	-2.33	0.0232	-	-20303	FANCC
3	63278607	63279007	0.53	2.87	-2.33	0.0232	+	50292	SYNPR
12	117085106	117085506	0.53	2.87	-2.33	0.0232	-	14373	TESC
9	108142685	108143085	3.6	1.06	2.54	0.0233	-	-44834	CHCHD4P2
1	154000393	154000793	3.02	0.97	2.05	0.0233	+	4761
22	21984850	21985250	1.44	3.42	-1.99	0.0233	-	-2034	TOP3B
6	109196810	109197210	1.75	-0.37	2.12	0.0234	+	30979	CCDC162P
6	137944830	137945230	1.75	-0.37	2.12	0.0234	+	-536	LINC02528
12	22284852	22285252	1.75	-0.37	2.12	0.0234	-	-89223	RNU1-149P
17	9386474	9386874	1.75	-0.37	2.12	0.0234	+	-65723
9	121331988	121332388	1.75	-0.37	2.12	0.0234	+	-37918
KI270752.1	-14	386	6.66	5.85	0.82	0.0234	-	51128
10	77779931	77780599	1.19	3.69	-2.5	0.0234	-	1945	IMPDH1P5
15	29921061	29921461	4.21	2.41	1.81	0.0235	-	47804	TJP1
8	69764012	69764412	4.22	2.68	1.54	0.0235	+	-30050
12	3732925	3733325	2.37	4.05	-1.68	0.0235	-	-6598	RNU6-174P
12	48356536	48356936	1.37	3.49	-2.12	0.0235	-	78	OR5BK1P
11	112724449	112724849	0.53	2.9	-2.37	0.0235	+	-62855
2	43950371	43950771	2.57	0.04	2.53	0.0236	-	45634	LRPPRC
10	77391914	77392314	2.25	0.04	2.21	0.0236	+	37510	KCNMA1-AS3
4	78878686	78879086	2.25	0.04	2.21	0.0236	+	-20169	RN7SL127P
11	68191713	68192113	2.21	0.15	2.06	0.0236	-	22115	KMT5B
10	32971536	32971936	4.37	2.95	1.42	0.0236	+	12691	ITGB1-DT
6	83065614	83066014	4.8	3.66	1.14	0.0236	-	227	UBE3D
2	237483344	237483744	5.84	5	0.84	0.0236	+	-2084	MLPH
22	37418745	37419145	1.89	3.48	-1.59	0.0236	-	8700
12	88628828	88629228	2.7	-0.37	3.08	0.0237	+	26966
4	50555940	50556340	4.1	1.08	3.02	0.0237	+	967168	SNX18P25
1	231376160	231376560	2.15	0.11	2.04	0.0237	-	-38308	EXOC8
Y	21174229	21174629	2.73	1.08	1.65	0.0237	+	43359	TOMM22P1
17	18314883	18315283	5.77	4.86	0.91	0.0237	-	124	TOP3A
14	22570249	22570649	1.31	3.37	-2.06	0.0237	-	-13187	LINC02332
6	46949879	46950279	0.53	2.72	-2.18	0.0237	-	5064	ADGRF5
7	149489386	149489786	0.53	2.72	-2.18	0.0237	-	8431	ZNF746
22	44863307	44863707	0.53	2.72	-2.18	0.0237	+	-38240
3	38658915	38659315	0.53	2.99	-2.46	0.0237	-	-9242	SCN5A
X	119885932	119886332	3.79	2.17	1.61	0.0238	+	-9905	AKAP14
2	27029068	27029468	2.88	0.67	2.21	0.0239	+	-3842	TMEM214
16	83137453	83137853	2.24	3.82	-1.58	0.0239	-	-147155
5	112239961	112240361	1.06	3.23	-2.17	0.0239	+	11678
16	74431335	74431735	0.53	2.85	-2.32	0.0239	+	9215
4	18145255	18145655	2.06	-0.37	2.43	0.024	-	-123379	LCORL
3	72663434	72663834	0.82	3.02	-2.21	0.024	-	28377	RNA5SP136
X	18617360	18617760	2.1	3.86	-1.76	0.0241	-	54749	RS1
14	71187849	71188249	1.85	3.71	-1.86	0.0241	+	6393
17	48961530	48961930	0.97	3.15	-2.18	0.0241	-	-4777
2	160271459	160271859	0.53	2.78	-2.25	0.0241	-	421	LINC02478
12	53949718	53950118	3.42	0.67	2.75	0.0242	+	-5116	HOXC12
17	67188288	67188688	2.86	0.72	2.14	0.0242	+	-36015
20	29690083	29690483	3.55	1.45	2.1	0.0242	+	48305	CFTRP2
2	159094289	159094689	1.06	3.13	-2.08	0.0242	-	-37430	GSTM3P2
7	35624534	35624934	1.31	3.42	-2.11	0.0242	+	-70680
11	104163961	104164361	1.22	3.4	-2.17	0.0242	-	418	PDGFD
1	212701047	212701447	0.82	3.04	-2.22	0.0242	-	-1062	BATF3
11	74138495	74138895	4.62	3.42	1.2	0.0243	+	-3656
12	50055940	50056340	1.64	3.74	-2.11	0.0243	+	-1608	ASIC1
2	81658263	81658663	0.82	3.18	-2.37	0.0243	-	8465
17	82486227	82486627	0.53	2.73	-2.2	0.0244	+	4129	NARF-IT1
2	120366446	120366846	0.53	3.03	-2.49	0.0244	+	20303	INHBB
5	5494676	5495076	4.42	2.72	1.7	0.0245	+	74012	ICE1
1	200042356	200042756	1.6	3.45	-1.86	0.0245	+	-11705	RNU6-570P
3	9704890	9705290	1.26	3.25	-1.99	0.0245	+	1083	CPNE9
17	1997162	1997562	0.82	2.96	-2.14	0.0245	+	1548
20	46358159	46358559	0.53	3.09	-2.55	0.0245	-	6299	SLC35C2
X	80306016	80306416	2.29	0.04	2.25	0.0246	-	29348	CHMP1B2P
5	125412698	125413098	4.73	3.54	1.2	0.0246	-	-35259
5	176424186	176424586	0.53	2.74	-2.21	0.0246	-	-7617	CLTB
14	55434709	55435109	0.53	2.77	-2.24	0.0246	-	-20650	RPL21P6
X	129831452	129831852	3.78	1.53	2.25	0.0247	-	12457	ZDHHC9
19	40392848	40393248	3.96	2.6	1.37	0.0247	-	-2661	HIPK4
22	25013655	25014055	4.53	3.31	1.22	0.0247	-	1417
7	155576821	155577221	4.79	3.58	1.21	0.0247	-	-21371	CNPY1
8	71358319	71358719	3.08	0.47	2.61	0.0248	-	90900	TRAPPC2P2
9	95268726	95269126	2.13	-0.15	2.28	0.0248	+	-23612
2	232169613	232170013	1.78	-0.37	2.15	0.0248	+	-3040	MIR562
4	165035948	165036348	1.78	-0.37	2.15	0.0248	+	3995	TRIM60
12	98801474	98801874	1.78	-0.37	2.15	0.0248	+	6989
3	188206074	188206474	1.78	-0.37	2.15	0.0248	+	27531
2	122223080	122223480	2.46	0.47	1.99	0.0248	+	432636	LINC01823
7	14754614	14755014	3.54	1.78	1.76	0.0248	+	-59517
10	50739825	50740225	2.73	4.23	-1.5	0.0248	+	507	ASAH2B
9	133142698	133143098	1.34	3.38	-2.04	0.0248	-	6636	RALGDS
17	48671586	48671986	0.53	2.94	-2.4	0.0248	-	19038
9	34329219	34329619	6.8	6.07	0.72	0.0249	+	-287	NUDT2
9	117414423	117414823	2.14	4.1	-1.96	0.0249	-	647	ASTN2
11	129278514	129278914	1.37	3.39	-2.01	0.0249	-	810	ARHGAP32
21	29076738	29077138	4.57	3.53	1.04	0.025	+	-733	MAP3K7CL
4	152095029	152095429	1.68	3.34	-1.66	0.025	+	-5725	LINC02273
12	116687723	116688123	0.53	2.67	-2.14	0.025	+	-10613
2	197481212	197481612	0.53	2.77	-2.23	0.025	+	-18782	HSPE1
19	39514908	39515308	0.53	2.9	-2.36	0.025	+	-205	SELENOV
2	85019163	85019563	5.03	3.92	1.1	0.0251	-	48184	LINC01964
5	179906865	179907265	2.32	3.92	-1.6	0.0251	-	994	TBC1D9B
2	231877819	231878219	1.88	3.77	-1.89	0.0251	-	14479	MIR1471
5	159106772	159107172	0.53	2.7	-2.16	0.0251	+	392
10	97819405	97819805	0.53	2.73	-2.2	0.0251	-	30393	LINC00866
3	172066394	172066794	1.19	3.44	-2.25	0.0251	+	26766	FNDC3B
8	22798310	22798710	0.53	2.79	-2.26	0.0251	+	-79662
6	132060604	132061004	4.37	3.11	1.26	0.0252	+	-24480
11	123640904	123641304	3.44	1.62	1.82	0.0253	-	14340	SCN3B
17	82351747	82352147	4.18	2.67	1.51	0.0253	+	-7500	TEX19
6	109349533	109349933	4.58	3.27	1.31	0.0253	-	-21619	RPL7P28
17	78962337	78962737	4.51	3.33	1.18	0.0253	-	17772	LGALS3BP
8	144373760	144374160	3.83	5.11	-1.28	0.0253	+	659	ADCK5
8	22750863	22751263	0.53	2.84	-2.31	0.0253	-	-57561	EGR3
3	181056335	181056735	3.29	1.61	1.68	0.0254	-	-66561	DNAJC19
12	45583143	45583543	4.13	2.69	1.43	0.0254	-	27477
2	96768230	96768630	5.17	4.16	1	0.0254	+	7328	CNNM4
12	12872473	12872873	6.41	5.65	0.76	0.0254	+	-3026	RPL13AP20
2	128306226	128306626	1.94	3.49	-1.56	0.0254	-	12351	HS6ST1
4	102717552	102717952	0.53	2.82	-2.29	0.0254	-	12619	KRT8P46
8	40891060	40891460	3.06	0.21	2.85	0.0255	-	6773	ZMAT4
1	58910072	58910472	4.03	2.31	1.72	0.0255	-	-6325
5	147898808	147899208	4.86	3.8	1.06	0.0255	-	7730	C5orf46
5	135456149	135456549	2.3	3.46	-1.16	0.0255	-	-3750	TIFAB
3	51647842	51648242	0.53	2.69	-2.16	0.0255	+	-14851	TEX264
8	120622568	120622968	0.53	3.01	-2.48	0.0255	-	15636	NCAPGP1
14	22598855	22599255	3.6	1.83	1.78	0.0256	-	91
4	184385654	184386054	5.43	4.59	0.84	0.0256	-	-3348	LINC02362
19	2944808	2945208	6.33	5.58	0.75	0.0256	-	163	ZNF77
20	346936	347336	1.81	3.71	-1.9	0.0256	+	154	NRSN2
16	2041142	2041542	4.98	3.83	1.14	0.0257	+	-6323	TSC2
1	51329424	51329824	2.44	4	-1.56	0.0257	+	-230	TTC39A-AS1
17	373777	374177	1.06	3.12	-2.06	0.0257	-	12477	RPH3AL
12	52335727	52336127	0.97	3.17	-2.2	0.0257	+	-5470	KRT89P
8	139806744	139807144	0.53	2.7	-2.17	0.0258	-	-103688	KCNK9
18	74558834	74559234	0.53	2.7	-2.17	0.0258	-	3266
8	81025514	81025914	0.53	2.72	-2.19	0.0258	+	-11450
5	6465653	6466053	0.53	3.27	-2.73	0.0258	+	17030	UBE2QL1
10	22958342	22958742	3.95	2.44	1.52	0.0259	+	30318	ARMC3
X	136909869	136910269	4.49	3.22	1.28	0.0259	+	474
14	100665649	100666049	5.32	4.46	0.86	0.0259	+	8399	LINC00523
10	71868198	71868598	1.58	3.53	-1.95	0.0259	+	-10158
8	19939297	19939697	1.15	3.28	-2.13	0.0259	+	37580	LPL
19	3619733	3620133	1.19	3.38	-2.2	0.0259	-	7082	CACTIN
3	181711698	181712098	1.74	3.57	-1.82	0.026	+	-226	SOX2
1	115595781	115596181	1.19	3.34	-2.15	0.026	+	-10690	RN7SL420P
17	10777158	10777558	3.17	1.18	1.99	0.0261	-	-8142
10	70290649	70291049	3.78	1.87	1.91	0.0261	-	-6973	NPFFR1
5	149134471	149134871	3.97	2.39	1.58	0.0261	+	-7012	ABLIM3
17	29107968	29108368	2.92	4.46	-1.54	0.0261	-	-29111	TIAF1
6	13336591	13336991	1.06	3.12	-2.06	0.0261	-	-8008	TBC1D7
7	116730550	116730950	0.53	2.79	-2.26	0.0262	+	58160	MET
8	73504405	73504805	0.53	2.84	-2.31	0.0262	-	7249
18	24530594	24530994	3.56	1.92	1.64	0.0263	-	-7675	EIF4A3P1
6	11356658	11357058	0.77	3	-2.23	0.0263	-	25690	NEDD9
7	4632974	4633374	2.46	0.04	2.42	0.0264	+	-49335	FOXK1
5	10307514	10307914	4.56	3.38	1.18	0.0264	-	512	CMBL
3	37860344	37860744	6	5.19	0.81	0.0264	-	1436	ITGA9-AS1
3	8500592	8500992	1.92	3.7	-1.78	0.0264	+	-1115	LMCD1
17	69394739	69395139	0.53	2.75	-2.22	0.0264	+	-19959	MAP2K6
19	36268631	36269031	0.53	3.38	-2.85	0.0264	-	-22374	ZNF565
22	49949034	49949434	6.13	5.3	0.83	0.0265	+	-11479	PIM3
20	53786120	53786520	0.82	2.96	-2.14	0.0265	-	15198
9	13429268	13429668	2.46	0.53	1.93	0.0266	-	3785	LINC01235
2	18178709	18179109	2.46	0.53	1.93	0.0266	-	-137976
9	69168812	69169212	0.53	2.62	-2.09	0.0266	+	47548	TJP2
5	123171484	123171884	3.35	0.77	2.59	0.0267	+	-64595
11	9759627	9760027	6.35	5.53	0.81	0.0267	-	-94
2	105584444	105584844	1.69	3.58	-1.89	0.0267	-	-145931	FHL2
7	80127758	80128158	0.53	2.83	-2.29	0.0267	+	-6197	GNAI1
7	71133448	71133848	0.53	3.14	-2.61	0.0267	+	1279	GALNT17
18	63513	63913	3.33	1.65	1.68	0.0268	-	10032
10	56361159	56361559	5.74	4.85	0.88	0.0268	-	116	ZWINT
1	28535127	28535527	0.53	2.84	-2.3	0.0268	-	-7900	PRDX3P2
2	85368872	85369272	0.53	2.84	-2.3	0.0268	+	590	RN7SL113P
2	157898546	157898946	3.57	1.82	1.76	0.0269	+	-14226	RNU6-436P
22	42680564	42680964	5.53	4.34	1.19	0.0269	-	-30996	CYB5R3
17	3838209	3838609	5.45	4.49	0.96	0.0269	-	8042	NCBP3
5	7816220	7816620	1.81	3.77	-1.96	0.0269	+	-34966	MTRR
7	106058527	106058927	3.15	4.5	-1.34	0.027	+	22729
2	73070533	73070933	2.24	3.89	-1.65	0.027	-	5086	SFXN5
17	3528927	3529327	1.06	3.29	-2.23	0.027	-	-15075	SPATA22
6	133241117	133241517	0.53	2.87	-2.34	0.027	+	519	EYA4
12	91544662	91545062	0.82	3.17	-2.35	0.027	-	88361
1	13860033	13860433	0.53	2.91	-2.37	0.027	+	-32759	KAZN
X	3707774	3708174	2.99	0.72	2.27	0.0271	-	5834	PRKX
1	2654235	2654635	1.45	3.48	-2.03	0.0271	-	-21245	MMEL1
X	107700370	107700770	2.66	0.36	2.3	0.0272	+	71946	PRPS1
5	34244309	34244709	3.77	2.07	1.69	0.0272	-	487
2	223908340	223908740	3.88	2.31	1.57	0.0272	-	37047	WDFY1
7	35630619	35631019	0.82	3.01	-2.2	0.0272	+	-64595
16	8791894	8792294	0.53	2.79	-2.26	0.0272	+	3071	PMM2
15	52208332	52208732	3.4	1.28	2.11	0.0273	-	-16963	GNB5
1	156993412	156993812	3.41	1.54	1.87	0.0273	-	-7363	RN7SL612P
3	7787899	7788299	4.03	2.69	1.34	0.0273	-	-180002
8	23574316	23574716	0.53	2.71	-2.18	0.0273	-	25822	RNU4-71P
20	34562618	34563018	3.31	1.57	1.74	0.0274	+	15764	MAP1LC3A
15	91890616	91891016	4.17	2.76	1.41	0.0274	+	36921	SLCO3A1
X	56945265	56945665	3.57	1.19	2.38	0.0275	+	-28245
1	156081715	156082115	4.97	4.16	0.81	0.0275	-	283	MEX3A
15	35736137	35736537	0.53	2.74	-2.21	0.0275	+	-38664
21	9246239	9246639	0.53	2.74	-2.21	0.0275	+	-78774
17	8470675	8471075	0.53	2.95	-2.42	0.0275	+	-40450	RNU7-43P
15	38069518	38069918	4.74	3.55	1.19	0.0276	-	3441	LINC01852
KI270442.1	92204	92604	1.89	3.63	-1.74	0.0276	-	125197
12	119780750	119781150	0.53	2.66	-2.13	0.0276	-	-67026	MIR1178
2	61194152	61194552	0.53	2.7	-2.16	0.0276	+	-5827
2	201953922	201954322	0.53	2.91	-2.37	0.0276	+	26483	RNU6-440P
10	127744332	127744732	0.53	3.11	-2.58	0.0276	+	7097	FOXI2
19	3224410	3224810	1.37	3.38	-2.01	0.0277	+	-293	CELF5
11	65808870	65809270	0.53	2.61	-2.08	0.0277	-	-11651
2	46464465	46464865	0.53	2.67	-2.13	0.0277	+	-15100	TMEM247
4	2363382	2363782	0.53	2.66	-2.13	0.0277	+	38915
2	43848210	43848610	1.95	-0.37	2.32	0.0278	-	-9345	ABCG5
9	5813825	5814225	1.95	-0.37	2.32	0.0278	-	19292	ERMP1
3	79517814	79518214	1.95	-0.37	2.32	0.0278	+	9927	MIR3923
4	24565071	24565471	1.95	-0.37	2.32	0.0278	-	-1610	RN7SL16P
14	47217960	47218360	1.95	-0.37	2.32	0.0278	-	-16856	RPL13AP2
6	1082466	1082866	2.89	0.62	2.26	0.0278	+	2537
6	150047039	150047439	1.8	-0.37	2.17	0.0278	+	4493	PHBP1
22	36828820	36829220	1.8	-0.37	2.17	0.0278	-	-9341	PVALB
4	87985578	87985978	3.88	1.72	2.17	0.0278	+	9928	SPP1
X	103556940	103557340	1.8	-0.37	2.17	0.0278	+	-19291	TCEAL4
12	121089343	121089743	2.96	1.39	1.57	0.0278	-	7086
5	124655973	124656373	5.47	4.44	1.03	0.0278	+	-51854
14	89417277	89417677	2.75	4.25	-1.51	0.0278	+	-77	FOXN3-AS1
12	86044298	86044698	0.53	2.76	-2.23	0.0278	+	28601
3	13772867	13773267	0.53	3.03	-2.5	0.0278	-	107254	WNT7A
2	85814181	85814581	4.16	2.52	1.63	0.0279	+	-949
5	109690351	109690751	1.83	3.61	-1.78	0.0279	+	985	MAN2A1
4	38702226	38702626	2.75	0.36	2.39	0.028	-	-37343	KLF3-AS1
14	101760506	101760906	4	5.06	-1.06	0.028	+	-1292	PPP2R5C
21	10368343	10368743	1.21	3.17	-1.95	0.028	+	10943	VN1R7P
18	23580590	23580990	1.06	3.1	-2.04	0.028	-	1531
11	125514264	125514664	0.53	2.61	-2.07	0.028	-	-17947	FEZ1
7	80428470	80428870	0.53	2.65	-2.12	0.028	-	-36996
1	7409238	7409638	0.53	3	-2.47	0.028	-	-19484
3	140137677	140138077	3.03	-0.37	3.41	0.0281	+	202492	CLSTN2
8	18179610	18180010	2.62	0.42	2.2	0.0281	+	9133	NAT1
4	153596280	153596680	2.62	0.42	2.2	0.0281	+	-43888
3	189165100	189165500	3.46	1.83	1.63	0.0281	-	75494	TPRG1-AS2
20	60489226	60489626	0.53	2.67	-2.14	0.0281	+	11115	MIR4533
3	45793729	45794129	4.21	2.57	1.63	0.0282	-	2806	SLC6A20
2	145934837	145935237	3.44	2.03	1.42	0.0282	+	19747
5	69501876	69502276	4.43	3.2	1.24	0.0282	-	590
17	40448692	40449092	5.04	4.02	1.02	0.0282	+	5231	IGFBP4
17	2960302	2960702	6.33	5.58	0.75	0.0282	-	5593
11	34602294	34602694	3.7	2.22	1.49	0.0283	+	-18799	EHF
11	77994781	77995181	6.58	5.86	0.72	0.0283	-	-103	INTS4
1	204314103	204314503	1.31	3.3	-1.99	0.0283	-	33155
1	31581776	31582176	3.9	2.21	1.69	0.0284	+	5291	TINAGL1
4	37683061	37683461	4.96	3.87	1.09	0.0284	-	3315	RELL1
14	52268319	52268719	0.82	2.9	-2.08	0.0284	+	606	PTGDR
22	41395602	41396002	0.53	2.94	-2.41	0.0284	-	-18319	RNU6-495P
3	142982260	142982660	0.53	2.94	-2.41	0.0284	+	17763	U2SURP
12	117867437	117867837	0.53	2.94	-2.41	0.0284	+	-22017
7	47556523	47556923	3.37	1.7	1.67	0.0285	-	26035	TNS3
4	73613089	73613489	4.44	3.15	1.29	0.0285	-	7542	RASSF6
GL000225.1	67342	67742	2.89	4.3	-1.42	0.0285	+	-115910
4	120839395	120839795	0.53	2.62	-2.09	0.0285	+	28926	RNU6-550P
17	79207373	79207773	0.53	2.62	-2.09	0.0285	+	74651
2	160013511	160013911	3.28	0.53	2.75	0.0286	-	49099	PLA2R1
4	90030908	90031308	2.19	0.04	2.15	0.0286	+	-96627	CCSER1
15	40313513	40313913	3.36	1.21	2.15	0.0286	-	-224
11	74465389	74465789	5.5	4.66	0.84	0.0286	-	2340	KCNE3
3	114290794	114291194	1.06	3.07	-2.01	0.0286	+	13881	TIGIT
8	27033395	27033795	4.08	2.42	1.66	0.0287	-	15568	MIR548H4
13	60012504	60012904	1.71	3.49	-1.78	0.0287	+	-247	DIAPH3-AS1
5	140131974	140132374	1.61	3.52	-1.91	0.0287	+	6039	IGIP
20	16528040	16528440	4.58	3.33	1.26	0.0288	-	45394	KIF16B
22	21555984	21556384	5.26	4.4	0.86	0.0288	+	846
9	33403346	33403746	1.19	3.27	-2.08	0.0288	+	489
1	18375606	18376006	0.53	2.77	-2.24	0.0288	+	-10223
2	74414986	74415386	0.53	2.77	-2.24	0.0288	-	-1383
1	211133369	211133769	0.53	2.82	-2.28	0.0288	-	5	KCNH1-IT1
5	154149447	154149847	2.63	-0.37	3.01	0.0289	+	-41283	GALNT10
3	173467282	173467682	2.63	-0.37	3.01	0.0289	+	70998	NLGN1
9	1979932	1980332	2.63	-0.37	3.01	0.0289	+	-358	SMARCA2
15	62472910	62473310	2.81	0.87	1.94	0.0289	+	82384	TLN2
9	97062400	97062800	4.74	3.61	1.13	0.0289	+	-5349	TCEA1P1
1	226939956	226940356	7.03	6.35	0.68	0.0289	-	18311
12	116592211	116592611	2.64	3.87	-1.23	0.0289	+	-7059
1	154098552	154098952	0.53	2.81	-2.28	0.0289	-	6040	MIR5698
19	10520912	10521312	0.53	2.81	-2.28	0.0289	-	-2981	S1PR5
22	41877784	41878184	2.13	0.11	2.02	0.029	+	-23160	MIR33A
9	132627113	132627513	4.03	2.53	1.5	0.029	+	-42922	GTF3C4
2	84925839	84926239	5.87	5.06	0.82	0.029	+	9971
16	74666762	74667162	6.28	5.5	0.78	0.029	-	119	RFWD3
15	65980849	65981249	4.13	2.57	1.55	0.0291	+	-59384	MIR4311
2	65379698	65380098	2.97	4.51	-1.54	0.0291	-	987
10	84257016	84257416	1.06	3.23	-2.17	0.0291	+	11963	RGR
20	35437118	35437518	0.53	2.81	-2.28	0.0291	+	4089	GDF5OS
3	138947083	138947483	3.82	1.07	2.74	0.0292	-	57	FOXL2
22	21816591	21816991	3.56	1.88	1.68	0.0292	+	24157	RNA5SP493
6	24029573	24029973	4.28	2.94	1.34	0.0292	+	27749	HNRNPA1P58
9	125910048	125910448	3.51	2.38	1.14	0.0292	+	-147532
19	47698099	47698499	2.48	3.66	-1.18	0.0292	+	-15244	EHD2
9	20611898	20612298	1.21	3.02	-1.8	0.0292	-	10645	MLLT3
7	49711151	49711551	0.53	3.06	-2.53	0.0292	-	51613
17	81329499	81329899	5.91	5.04	0.87	0.0293	-	1175	TMEM105
10	23834091	23834491	2.54	0.36	2.17	0.0294	+	139345	KIAA1217
6	132527725	132528125	2.4	0.47	1.93	0.0294	-	-8430	RPL21P66
8	100463943	100464343	4.01	2.44	1.57	0.0294	+	-11732
14	96246431	96246831	3.9	2.46	1.44	0.0294	+	-9393	BDKRB1
18	48389023	48389423	5.51	4.51	1	0.0294	-	21729	ZBTB7C
19	7098990	7099390	6.53	5.88	0.64	0.0294	+	29546	ZNF557
13	26872887	26873287	0.53	2.64	-2.1	0.0294	+	-32475	FGFR1OP2P1
2	130851868	130852268	0.53	2.67	-2.14	0.0294	-	-14874
3	191179202	191179602	0.53	2.85	-2.31	0.0294	+	-20039	OSTN
2	28419798	28420198	0.53	2.85	-2.32	0.0294	+	-6147
2	26008868	26009268	6.1	5.24	0.86	0.0295	+	14074	UQCRHP2
4	151329183	151329583	0.77	3.13	-2.36	0.0295	-	-3551	SH3D19
1	74504142	74504542	2.56	0.21	2.35	0.0296	-	8472	LRRC53
22	33049154	33049554	2.49	0.47	2.02	0.0296	-	9218	SYN3
8	37960788	37961188	5.27	4.31	0.96	0.0296	-	6177	ADRB3
14	56585435	56585835	0.53	2.86	-2.33	0.0296	-	63223
6	4957604	4958004	0.77	2.91	-2.14	0.0297	+	-21468
11	112281823	112282223	0.53	2.68	-2.15	0.0297	+	11074
1	47709704	47710104	2.01	3.71	-1.69	0.0298	+	21241	LINC01738
11	1863525	1863925	1.92	3.65	-1.73	0.0298	+	-652
10	102869290	102869690	1.6	3.38	-1.79	0.0298	+	-226	AS3MT
5	141520239	141520639	1.15	3.23	-2.08	0.0298	+	31118	PCDHGC5
22	35467747	35468147	3.75	2.17	1.57	0.0299	-	35839
18	75363085	75363485	3.11	1.79	1.32	0.0299	+	-23971
16	19754025	19754425	5.58	4.58	1	0.0299	-	12074
16	89256940	89257340	2.66	4.11	-1.45	0.0299	+	-11164
6	115882104	115882504	2.59	4.11	-1.51	0.0299	+	-156652	TPI1P3
7	131587572	131587972	0.53	2.63	-2.1	0.0299	-	-29355	PODXL
3	137765196	137765596	3.99	2.62	1.37	0.03	+	912	SOX14
5	134058859	134059259	5.17	4.2	0.97	0.03	-	23181
12	9064966	9065366	5.51	4.57	0.94	0.03	-	104	LINC00612
7	45885507	45885907	5.64	4.77	0.86	0.03	+	-2850	IGFBP1
11	67443554	67443954	2.14	3.94	-1.8	0.03	-	267	CORO1B
9	71680621	71681021	0.53	2.58	-2.04	0.03	+	91020	RPL35AP21
5	91219327	91219727	0.97	3.26	-2.28	0.03	+	-4092
15	91385357	91385757	2.94	1.08	1.86	0.0301	+	-23351
8	118112974	118113374	5.07	3.99	1.08	0.0301	-	-1121	EXT1
5	159826426	159826826	5.05	3.97	1.07	0.0301	+	-38654	ADRA1B
1	20732071	20732471	2.28	3.9	-1.63	0.0301	-	766	SH2D5
17	38657354	38657754	0.53	2.59	-2.06	0.0301	-	18067	EPOP
16	8646931	8647331	0.53	2.67	-2.14	0.0301	+	-19831
10	79113117	79113517	2.6	4.14	-1.55	0.0302	+	44082	ZMIZ1
6	10830362	10830762	0.53	2.85	-2.32	0.0302	-	8193	MAK
18	78007670	78008070	2.75	0.04	2.71	0.0303	-	-13948	LINC01029
1	153643087	153643487	3.47	1.88	1.59	0.0303	-	-8690
4	70734432	70734832	3.89	1.65	2.24	0.0304	-	-29941
2	237866302	237866702	3.72	1.89	1.83	0.0304	+	-3602
1	39671884	39672284	1.21	3.11	-1.9	0.0304	-	154	NT5C1A
4	123505573	123505973	1.51	3.44	-1.93	0.0304	+	294	LINC02435
22	21776913	21777313	0.53	2.71	-2.18	0.0304	+	-15521	RNA5SP493
8	29647236	29647636	0.53	2.71	-2.18	0.0304	+	15145	RPL17P33
20	59735856	59736256	0.53	2.71	-2.18	0.0304	-	-107567
22	46071446	46071846	4.67	3.18	1.49	0.0305	-	-1555
14	23078672	23079072	3.83	3.07	0.76	0.0305	+	-16093	C14orf119
14	100159429	100159829	1.96	3.8	-1.85	0.0305	-	734	DEGS2
5	180619987	180620387	1.44	3.33	-1.89	0.0305	-	-28447	SCGB3A1
1	21436520	21436920	1.19	3.2	-2.01	0.0305	+	2202	CROCCP5
X	86171350	86171750	2.12	-0.37	2.49	0.0306	-	-9991	EEF1A1P29
5	8861824	8862224	2.12	-0.37	2.49	0.0306	+	22092	LINC02199
6	140513658	140514058	2.12	-0.37	2.49	0.0306	+	-170156	MIR4465
2	203314871	203315271	2.12	-0.37	2.49	0.0306	-	1000	MRPL50P2
11	60728240	60728640	2.12	-0.37	2.49	0.0306	+	-1064	MS4A18
13	70945436	70945836	2.12	-0.37	2.49	0.0306	+	21772	MTCL1P1
3	31939292	31939692	2.12	-0.37	2.49	0.0306	+	-42479	ZNF860
1	56473764	56474164	2.12	-0.37	2.49	0.0306	-	3923
8	82224163	82224563	2.12	-0.37	2.49	0.0306	-	-63586
12	121046546	121046946	3.92	2.33	1.59	0.0306	-	-7304	OASL
4	42332042	42332442	3.86	2.38	1.48	0.0306	-	59226
10	5506900	5507300	1.01	3.07	-2.06	0.0306	-	-7345	CALML5
19	2813628	2814028	0.53	2.69	-2.16	0.0306	+	-6246	ZNF554
17	1999933	2000333	0.53	2.84	-2.31	0.0306	+	4319
14	50675633	50676033	3.31	1.39	1.91	0.0307	-	-7302	SAV1
18	77832786	77833186	3.51	1.72	1.78	0.0307	-	30781	RNA5SP461
3	98901622	98902022	6.94	6.28	0.66	0.0307	-	67	DCBLD2
11	12993626	12994026	2.21	0.04	2.17	0.0308	-	-4078	LINC00958
11	2338732	2339132	1.61	-0.37	1.98	0.0308	-	-2956	RPL26P30
11	3860819	3861219	3.97	2.54	1.42	0.0308	+	4757	MIR4687
17	8746111	8746511	1.6	3.36	-1.76	0.0308	-	-892	CCDC42
8	46328854	46329254	0.53	2.59	-2.06	0.0308	+	-220235	HSPA8P13
4	183772437	183772837	0.53	2.59	-2.06	0.0308	-	-6716
9	117556234	117556634	0.53	2.59	-2.06	0.0308	-	-89974
17	57557420	57557820	0.53	2.69	-2.16	0.0308	+	25651
1	89546488	89546888	3.2	0.97	2.23	0.0309	+	21652	LRRC8B
14	91087463	91087863	4.76	3.64	1.12	0.0309	+	-3614	RNU7-30P
1	153670934	153671334	5.64	4.73	0.91	0.0309	-	114	ILF2
11	848288	848688	1.22	3.21	-1.99	0.0309	+	5480	TSPAN4
2	118169366	118169766	1.15	3.36	-2.21	0.0309	-	17020
11	67031699	67032099	1.86	3.61	-1.75	0.031	+	-13944	MIR6860
3	13337162	13337562	0.53	3.01	-2.47	0.031	-	83147	NUP210
1	111714859	111715259	2.32	0.04	2.28	0.0311	-	24565	INKA2
1	216517920	216518320	2.96	0.72	2.24	0.0311	-	-94524	USH2A
21	46147361	46147761	4.21	2.45	1.77	0.0311	+	-4253	FTCD-AS1
5	87781109	87781509	3.46	1.7	1.76	0.0312	-	-47840	LINC02144
1	167752814	167753214	3.75	2	1.74	0.0312	+	31622	MPZL1
15	59622262	59622662	4.77	3.64	1.14	0.0312	+	27387	GCNT3
16	11759359	11759759	0.97	3.14	-2.17	0.0312	-	-5411
16	23755106	23755506	0.77	2.97	-2.2	0.0312	-	833
11	110077920	110078320	0.53	2.84	-2.31	0.0312	+	-15441	ZC3H12C
5	1327146	1327546	4.02	2.7	1.32	0.0313	-	17953	CLPTM1L
20	62516255	62516655	1.44	3.29	-1.85	0.0313	-	-159
20	50770840	50771240	0.53	2.71	-2.17	0.0313	+	-24054	BCAS4
18	62982580	62982980	3.46	1.04	2.42	0.0314	-	168740
19	16078969	16079369	3.89	2.21	1.68	0.0314	-	-1574
11	119566290	119566690	4.92	3.7	1.22	0.0314	-	38016	KRT8P7
1	7954064	7954464	5.05	4.04	1.01	0.0314	+	-227	PARK7
3	186752932	186753332	5.54	4.63	0.9	0.0314	+	-7761	PSMD10P2
19	40921115	40921515	6.1	5.38	0.73	0.0314	+	-3104	CYP2B7P
14	75711804	75712204	5.42	4.74	0.68	0.0314	-	-50615	ERG28
19	45792718	45793118	3.51	4.68	-1.17	0.0314	-	84	DMWD
8	26661329	26661729	1.06	3.05	-1.99	0.0314	+	-110461
12	12538607	12539007	0.53	2.78	-2.25	0.0314	-	23776	DUSP16
6	146434503	146434903	0.53	2.78	-2.25	0.0314	-	-69009
1	154868942	154869342	3.95	1.9	2.05	0.0315	-	1338	KCNN3
10	68153528	68153928	5.53	4.56	0.96	0.0315	+	-4551	RN7SKP202
17	2094927	2095327	0.82	2.99	-2.17	0.0315	+	5246
6	31122801	31123201	5.07	4.19	0.88	0.0316	-	-2355	CDSN
22	41418063	41418463	1.51	3.42	-1.9	0.0316	+	-12871
17	40345498	40345898	5.88	5.02	0.86	0.0317	-	-2362	RARA-AS1
5	169164378	169164778	1.31	3.29	-1.98	0.0317	-	99316	MIR585
7	18793181	18793581	1.06	3.09	-2.04	0.0317	-	15098	RN7SKP266
10	67438892	67439292	0.53	2.92	-2.39	0.0317	-	-35482	MIR7151
16	89948496	89948896	4.44	3.13	1.3	0.0318	+	571	DEF8
4	77984626	77985026	5.64	4.89	0.76	0.0318	-	4187	HNRNPA1P56
10	119165409	119165809	3.53	4.74	-1.2	0.0318	-	258	SFXN4
10	37067612	37068012	1.64	-0.37	2.01	0.0319	+	-58176	ANKRD30A
10	24685969	24686369	1.64	-0.37	2.01	0.0319	-	37699	ARHGAP21
14	95164520	95164920	1.64	-0.37	2.01	0.0319	-	-6510	DICER1
10	92525263	92525663	1.64	-0.37	2.01	0.0319	-	48813	IDE
Y	3042886	3043286	1.64	-0.37	2.01	0.0319	+	39974	LINC00278
2	44013419	44013819	1.64	-0.37	2.01	0.0319	-	-17414	LRPPRC
6	45259331	45259731	1.64	-0.37	2.01	0.0319	-	-61561	MIR586
8	2239284	2239684	1.64	-0.37	2.01	0.0319	+	162695	MIR7160
15	51306866	51307266	1.64	-0.37	2.01	0.0319	+	-7168	MIR7973-1
11	10677275	10677675	1.64	-0.37	2.01	0.0319	-	16713	MRVI1
8	18334043	18334443	1.64	-0.37	2.01	0.0319	+	-36564	NATP
3	151382732	151383132	1.64	-0.37	2.01	0.0319	-	2080	P2RY12
1	232229295	232229695	1.64	-0.37	2.01	0.0319	+	6429	RN7SL299P
4	1955916	1956316	1.64	-0.37	2.01	0.0319	+	-18720	SCARNA22
14	74437442	74437842	1.64	-0.37	2.01	0.0319	-	-11340	SYNDIG1L
3	184223809	184224209	1.64	-0.37	2.01	0.0319	+	-6620	VWA5B2
1	149176915	149177315	1.64	-0.37	2.01	0.0319	+	893
13	99774695	99775095	1.64	-0.37	2.01	0.0319	-	9288
2	183225006	183225406	1.64	-0.37	2.01	0.0319	+	10687
5	167147908	167148308	1.64	-0.37	2.01	0.0319	-	20493
7	80385488	80385888	1.64	-0.37	2.01	0.0319	-	5986
7	96965971	96966371	1.64	-0.37	2.01	0.0319	+	482
7	116483184	116483584	1.64	-0.37	2.01	0.0319	-	16281
9	87324619	87325019	1.64	-0.37	2.01	0.0319	+	64169
10	32145059	32145459	3.21	1.27	1.94	0.0319	+	-28625	RNU7-22P
2	218658579	218658979	2.98	4.14	-1.16	0.0319	+	-185	BCS1L
9	137255034	137255434	3.29	4.57	-1.28	0.0319	+	-139	NELFB
15	75182424	75182824	2.61	4.13	-1.52	0.0319	-	4544	RPL36AP45
5	98573936	98574336	2.22	3.78	-1.57	0.0319	+	-2405	CTBP2P4
3	37590555	37590955	1.26	3.17	-1.91	0.0319	-	-17342	RNU7-73P
X	77953680	77954080	1.86	-0.15	2.01	0.032	-	15958	PGAM4
9	14516708	14517108	3.94	2.08	1.86	0.032	-	15334
2	146245976	146246376	3.97	2.22	1.74	0.032	+	51680	RPL17P12
2	237547327	237547727	2.17	0.53	1.64	0.032	+	-15838	RNU6-1140P
15	31870608	31871008	2.29	3.94	-1.65	0.032	-	181	OTUD7A
15	78341291	78341691	1.85	3.52	-1.67	0.032	-	466
11	13880620	13881020	3.45	0.36	3.09	0.0321	-	-1121
8	134409516	134409916	0.53	2.66	-2.13	0.0321	-	-89069
2	90381458	90381858	0.53	2.89	-2.36	0.0321	+	15721
1	118461137	118461537	2.31	-0.15	2.46	0.0322	-	154509	PSMC1P12
1	105678346	105678746	2.43	0.65	1.78	0.0322	+	-19693	SEPT2P1
3	81761135	81761535	4.94	5.79	-0.86	0.0322	-	1026	GBE1
17	79607917	79608317	2.2	3.67	-1.47	0.0322	-	-3996
12	106247129	106247529	2.21	3.88	-1.67	0.0322	-	-173
7	143331250	143331650	2.05	3.76	-1.71	0.0322	+	15124	CLCN1
13	80408196	80408596	0.53	2.54	-2.01	0.0322	-	-38662	RNU6-61P
9	20320052	20320452	0.53	2.54	-2.01	0.0322	+	-11394
3	134087072	134087472	0.97	3.21	-2.24	0.0322	-	-29424	LINC02000
X	44503571	44503971	2.81	1.04	1.77	0.0323	-	-26149	FDPSP5
5	171309094	171309494	4.63	3.08	1.55	0.0323	+	-190	TLX3
4	74897453	74897853	2.75	3.95	-1.2	0.0323	+	-20369	HSPE1P23
Y	56742517	56742917	1.69	3.64	-1.95	0.0323	+	-112727	CTBP2P1
2	191932314	191932714	1.31	3.27	-1.96	0.0323	-	-50109	DNAJB1P1
3	126998444	126998844	0.77	2.82	-2.05	0.0323	+	9850	PLXNA1
2	171723693	171724093	3.17	1.15	2.03	0.0324	+	36284	DYNC1I2
6	114342993	114343393	0.53	2.65	-2.12	0.0324	-	52	HS3ST5
10	74437826	74438226	0.53	2.65	-2.12	0.0324	-	-13812	RAB5CP1
9	2859767	2860167	0.53	2.7	-2.16	0.0324	-	-15526	PUM3
2	112343328	112343728	0.53	2.7	-2.16	0.0324	+	-2683
22	43255350	43255750	3.39	0.62	2.77	0.0325	+	-20605
2	25757891	25758291	3.56	0.93	2.63	0.0325	-	52765	TPM3P7
11	46413758	46414158	4.55	3.24	1.31	0.0325	-	15392
2	172330355	172330755	4.09	2.86	1.24	0.0325	+	15068
19	6066788	6067188	4.49	3.39	1.1	0.0325	+	-1165
6	145502347	145502747	0.53	2.6	-2.07	0.0325	-	-10255
7	25636653	25637053	0.53	2.6	-2.07	0.0325	-	53306
4	113147023	113147423	2.35	0.04	2.31	0.0326	+	-5259	MIR8082
1	2044820	2045220	4.19	2.52	1.67	0.0326	-	5250
9	137025660	137026060	2.63	4.05	-1.42	0.0326	+	-1804	C9orf139
15	20358666	20359066	1.06	3.03	-1.97	0.0326	+	13930
16	57156251	57156651	0.53	2.52	-1.98	0.0326	-	-11665
2	130930872	130931272	0.53	2.62	-2.09	0.0326	-	-988
10	25157592	25157992	0.53	2.79	-2.25	0.0326	+	-17470	GPR158
4	149645787	149646187	0.53	2.79	-2.25	0.0326	+	-20270
2	108129681	108130081	2.45	-0.37	2.82	0.0327	+	30571	ACTP1
17	9797981	9798381	2.45	-0.37	2.82	0.0327	-	-6684	DHRS7C
X	100374060	100374460	2.45	-0.37	2.82	0.0327	-	36213	PCDH19
10	90425326	90425726	2.45	-0.37	2.82	0.0327	+	-28844
18	35063902	35064302	2.45	-0.37	2.82	0.0327	+	-18107
4	181609892	181610292	2.45	-0.37	2.82	0.0327	+	87226
9	97387111	97387511	4.09	2.55	1.54	0.0327	-	9001
1	21324573	21324973	6.3	5.55	0.76	0.0327	-	20931	ECE1
8	42196235	42196635	2.51	4.06	-1.55	0.0327	-	11489	PLAT
5	172881816	172882216	2.37	0.04	2.33	0.0328	+	47541	ERGIC1
2	219229525	219229925	6.58	5.88	0.71	0.0328	+	-232	ANKZF1
11	94536975	94537375	0.82	2.81	-2	0.0328	+	-6865	FUT4
11	94536975	94537375	0.82	2.81	-2	0.0328	+	-6865	PIWIL4
6	43066212	43066612	0.53	2.95	-2.42	0.0328	-	-6406	MRPL2
6	157313429	157313829	2.78	0.55	2.23	0.0329	-	10172	TMEM242
7	100138194	100138594	2.21	0.53	1.68	0.0329	-	2488	RPL7P60
16	21150615	21151015	3.72	2.19	1.53	0.0329	+	-7762	TMEM159
1	25425589	25425989	4.38	2.88	1.5	0.0329	-	4603	RHCE
17	7703672	7704072	1.26	3.14	-1.88	0.0329	+	-1530	EFNB3
4	123695731	123696131	0.53	2.67	-2.13	0.0329	+	45464	LINC01091
4	173288710	173289110	0.82	2.96	-2.14	0.0329	+	20550	MIR548T
13	25687655	25688055	0.53	2.71	-2.18	0.0329	+	170536	RNU6-78P
19	2648458	2648858	2.59	0.36	2.22	0.033	-	-4605
2	109013063	109013463	3.72	2.18	1.54	0.033	-	-23691	EDAR
5	32532033	32532433	1.99	3.58	-1.59	0.033	+	400	SUB1
8	27518612	27519012	0.53	2.66	-2.12	0.033	+	27833	EPHX2
17	49032146	49032546	0.53	2.66	-2.12	0.033	+	-4206	RNU6-826P
4	114659372	114659772	3.49	1.8	1.68	0.0331	+	2613	MIR577
7	20330376	20330776	5.97	5.19	0.79	0.0331	+	-326	ITGB8
21	28815832	28816232	0.53	2.6	-2.07	0.0331	-	69539	N6AMT1
17	46101356	46101756	0.53	2.6	-2.07	0.0331	+	66043
7	129213882	129214282	0.53	2.6	-2.07	0.0331	-	-337
8	72887483	72887883	0.53	2.62	-2.09	0.0331	-	-5743
10	72343127	72343527	0.97	3.15	-2.18	0.0331	-	12103	DNAJB12
10	124449356	124449756	0.77	3.02	-2.25	0.0331	-	828	NKX1-2
20	46135946	46136346	1.82	-0.37	2.2	0.0332	+	17674	CD40
1	21334674	21335074	2.1	3.77	-1.67	0.0332	-	10830	ECE1
13	96946931	96947331	1.44	3.25	-1.81	0.0332	+	-1087
16	68907797	68908197	0.53	2.8	-2.26	0.0332	-	19160
2	164694318	164694718	0.53	2.86	-2.32	0.0332	-	-6541	SNORA70F
15	38208373	38208773	0.53	2.86	-2.32	0.0332	-	18514
20	2193548	2193948	0.53	2.86	-2.32	0.0332	+	-13669
5	136676635	136677035	2.87	-0.37	3.24	0.0333	+	-58292
X	72272907	72273307	1.44	3.27	-1.83	0.0333	-	4393	RPS4X
10	124010762	124011162	1.06	3.02	-1.97	0.0333	-	-5934
8	28318964	28319364	0.77	2.85	-2.08	0.0333	+	1978	PNOC
7	45699539	45699939	0.53	2.68	-2.14	0.0334	-	69446	SEPT7P2
6	26614322	26614722	0.53	2.77	-2.24	0.0334	-	-1213
17	7888275	7888675	3.54	1.96	1.58	0.0335	-	-3037	NAA38
6	158044077	158044477	4.04	2.74	1.3	0.0335	+	42970	SYNJ2-IT1
12	130113474	130113874	0.53	2.56	-2.02	0.0335	-	9500
10	124603171	124603571	1.06	3.22	-2.17	0.0335	+	-20182
X	43743074	43743474	2.04	-0.15	2.19	0.0336	+	88167	MAOA
8	37836788	37837188	2.89	1.21	1.67	0.0336	-	13116	BRF2
6	139926003	139926403	4.04	2.5	1.54	0.0336	-	-48612
15	64731232	64731632	2.1	3.75	-1.65	0.0336	-	-27951	OAZ2
2	54772109	54772509	2.29	0.47	1.81	0.0337	-	-23705
20	32819837	32820237	2.83	4.25	-1.42	0.0337	+	-56	MAPRE1
3	124995434	124995834	0.77	2.91	-2.14	0.0337	-	-41615	MUC13
1	227365700	227366100	2.98	0.84	2.14	0.0338	+	-27891	LINC01641
16	54083181	54083581	3.36	1.36	1.99	0.0338	-	-28598
3	8869697	8870097	5.01	3.99	1.02	0.0338	+	-61798
9	136539630	136540030	5.31	4.46	0.86	0.0338	+	-3251
3	142808077	142808477	0.53	2.61	-2.08	0.0338	+	6870	RNU7-47P
11	18728962	18729362	0.53	2.68	-2.15	0.0338	-	-2732	IGSF22
3	119626076	119626476	0.53	2.68	-2.15	0.0338	-	10074	RPL10P7
7	127221100	127221500	0.53	2.68	-2.15	0.0338	+	5973
13	23928959	23929359	2.09	0.04	2.05	0.0339	-	17823	ANKRD20A19P
2	239445053	239445453	2.09	0.04	2.05	0.0339	-	-43399	HDAC4
2	58917922	58918322	2.09	0.04	2.05	0.0339	+	-299786	LINC01793
17	60302355	60302755	2.09	0.04	2.05	0.0339	+	-13479
1	64505174	64505574	3.14	1.36	1.78	0.0339	+	34382	CACHD1
19	46077510	46077910	4.13	2.85	1.28	0.0339	-	-392	IGFL4
3	58111813	58112213	2.78	4.28	-1.5	0.0339	-	58823	FLNB-AS1
3	195756853	195757253	1.6	3.34	-1.74	0.0339	+	35971	MUC20
1	202270644	202271044	0.53	2.54	-2	0.0339	-	71336	UBE2T
1	52033272	52033672	4.48	3.24	1.24	0.034	+	-119
13	40540328	40540728	0.97	3.11	-2.14	0.034	-	-4521	LINC00598
9	136133166	136133566	3.78	1.72	2.07	0.0341	+	10645
18	79965109	79965509	4.54	3.14	1.4	0.0341	+	548	HSBP1L1
17	40099099	40099499	6.13	5.38	0.75	0.0341	-	1626	NR1D1
5	151157611	151158011	2.55	3.93	-1.38	0.0341	-	271	ANXA6
8	127225065	127225465	1.64	3.54	-1.9	0.0341	-	2476	CASC19
1	153930223	153930623	0.53	2.5	-1.97	0.0341	-	-6863	GATAD2B
11	128772813	128773213	0.53	2.5	-1.97	0.0341	-	-76790	SENCR
KI270729.1	22873	23273	0.53	2.64	-2.1	0.0341	NA	NA	NA
18	57706483	57706883	0.53	2.64	-2.1	0.0341	+	-48911	RNU6-742P
12	50786799	50787199	5.8	4.98	0.81	0.0342	-	19638
5	176388848	176389248	6.04	5.24	0.8	0.0342	-	127	NOP16
16	1308950	1309350	3.33	4.61	-1.28	0.0342	-	463
9	75615253	75615653	0.97	3	-2.03	0.0342	+	35584
10	1074322	1074722	0.53	2.76	-2.22	0.0342	+	24784	WDR37
10	31011264	31011664	0.53	2.76	-2.22	0.0342	-	20673	ZNF438
1	100459528	100459928	2.46	0.47	1.98	0.0343	-	26469
2	106614484	106614884	2.46	0.47	1.98	0.0343	-	-76405
19	11530452	11530852	3.73	2.19	1.53	0.0343	-	-1278	ECSIT
12	120116619	120117019	5.52	4.68	0.85	0.0343	+	-288
5	169262989	169263389	0.53	2.83	-2.29	0.0343	-	705	MIR585
11	44453929	44454329	0.53	2.83	-2.29	0.0343	+	-14535
11	69278097	69278497	5.32	4.47	0.86	0.0344	+	-16041	MYEOV
22	30206937	30207337	5.85	5.07	0.78	0.0344	-	172
17	67963224	67963624	2.99	0.74	2.25	0.0345	+	7910
16	8936416	8936816	4.17	2.73	1.44	0.0345	+	-26290
1	85580855	85581255	2.51	3.98	-1.47	0.0345	+	94	CYR61
16	14989688	14990088	2.26	3.75	-1.49	0.0345	-	472
5	141326022	141326422	0.53	2.8	-2.27	0.0345	+	-188
X	17472136	17472536	1.9	-0.15	2.05	0.0346	+	46255	MIR4768
5	123089421	123089821	1.6	3.35	-1.75	0.0346	+	300	PRDM6
6	117545122	117545522	0.97	3.01	-2.04	0.0346	-	28449
7	36109078	36109478	0.53	2.64	-2.11	0.0346	-	1794	MARK2P13
12	122637796	122638196	0.97	3.11	-2.14	0.0346	+	3666
16	118827	119227	0.97	3.14	-2.16	0.0346	+	-6910
2	129812114	129812514	3.31	1.18	2.13	0.0347	-	65439	LINC02572
15	36949187	36949587	3.12	1.61	1.51	0.0347	-	23714	MIR8063
11	72723479	72723879	3.72	2.3	1.42	0.0347	+	15293	RPS12P20
19	1232408	1232808	1.8	3.56	-1.76	0.0347	-	5619	CBARP
3	10667899	10668299	0.53	2.51	-1.98	0.0347	-	40108	ATP2B2
16	90000165	90000565	0.77	2.79	-2.02	0.0347	+	-19464	GAS8
16	27679965	27680365	0.53	2.89	-2.36	0.0347	+	-7217
15	70795312	70795712	4.17	2.86	1.31	0.0348	+	4299
7	36115557	36115957	5.94	5.15	0.79	0.0348	-	-4685	MARK2P13
5	172348194	172348594	0.97	3	-2.03	0.0348	-	-64123	UBTD2
6	18212102	18212502	3.27	0.47	2.79	0.0349	-	52721	DEK
2	54084616	54085016	2.23	0.04	2.19	0.0349	+	2062
1	84854376	84854776	3.59	1.95	1.64	0.035	-	38837	LPAR3
11	46250413	46250813	3.95	2.45	1.49	0.035	+	12031
6	30769469	30769869	5.21	4.29	0.91	0.035	+	2644	HCG20
19	17470079	17470479	6.29	5.53	0.75	0.035	+	1310	SLC27A1
8	139277238	139277638	2.22	3.84	-1.62	0.035	-	-149285
21	14273715	14274115	1.86	3.67	-1.81	0.035	+	37509	ABCC13
8	132530281	132530681	0.53	2.51	-1.97	0.035	-	31198	HPYR1
7	140147431	140147831	0.53	2.51	-1.97	0.035	-	29604	KDM7A
20	33158832	33159232	0.53	2.56	-2.02	0.035	+	-2936	BPIFA2
X	38561332	38561732	0.53	2.56	-2.02	0.035	+	-38	TSPAN7
2	187022898	187023298	0.53	2.72	-2.19	0.035	-	-19521
11	47684006	47684406	2.95	0.04	2.91	0.0351	-	31383	AGBL2
22	24402547	24402947	4.3	3.01	1.29	0.0351	+	-15332	ADORA2A
6	130001058	130001458	4.54	3.31	1.23	0.0351	+	-12641	L3MBTL3
8	143733864	143734264	2.65	4.11	-1.47	0.0351	+	-276	IQANK1
15	74048294	74048694	1.44	3.25	-1.81	0.0351	+	-14486	DNM1P33
19	39892060	39892460	0.82	2.86	-2.04	0.0351	-	42566	FCGBP
17	33871658	33872058	0.82	2.86	-2.04	0.0351	-	-54897
1	19828566	19828966	2.49	0.04	2.45	0.0352	-	-13288	RNF186
1	182291150	182291550	1.66	-0.37	2.04	0.0352	-	22911	LINC01344
8	65409538	65409938	2.75	1	1.75	0.0352	+	31946	PPIAP86
1	24942424	24942824	0.53	2.52	-1.99	0.0352	+	-18921
15	37361401	37361801	2.72	0.7	2.03	0.0353	+	107522
11	86455999	86456399	3.52	1.52	2	0.0353	-	-18717
11	44364930	44365330	0.53	2.49	-1.96	0.0353	-	-54764	ALX4
5	77659843	77660243	0.53	2.79	-2.26	0.0353	-	-20155	OTP
6	43205784	43206184	0.53	2.79	-2.26	0.0353	-	18076
6	36336792	36337192	5.71	4.91	0.79	0.0354	-	93	C6orf222
17	79746155	79746555	0.53	2.57	-2.04	0.0354	+	15236	ENPP7
4	168604568	168604968	0.53	2.72	-2.19	0.0354	-	-5811	BTF3L4P4
16	54729413	54729813	0.53	2.72	-2.19	0.0354	-	-71751
9	121861502	121861902	1.44	3.24	-1.8	0.0355	-	-42050
12	5376864	5377264	1.58	3.41	-1.82	0.0355	-	-9090
7	22372679	22373079	0.77	2.82	-2.05	0.0355	-	-15535	RAPGEF5
12	58925116	58925516	4.05	2.8	1.25	0.0356	+	4477
14	67541766	67542166	4.83	3.78	1.06	0.0356	-	-8027	TMEM229B
11	59106823	59107223	5.54	4.72	0.82	0.0356	+	-362	FAM111B
20	47453060	47453460	1.44	3.32	-1.88	0.0356	-	25950	RPL35AP
2	130393333	130393733	1.37	3.37	-1.99	0.0356	+	-34398	KLF2P2
5	87733169	87733569	2.88	1.08	1.8	0.0357	-	100	LINC02144
15	74460974	74461374	5.55	4.68	0.87	0.0357	+	-291	UBL7-AS1
2	152097334	152097734	1.54	3.37	-1.83	0.0357	+	-994
9	138022883	138023283	0.82	2.82	-2	0.0357	+	-106516
5	179307094	179307494	0.53	3.15	-2.62	0.0357	-	38336	ADAMTS2
22	38327702	38328387	2.08	3.66	-1.58	0.0358	-	-9618	CSNK1E
10	59833803	59834203	3.07	1.06	2.01	0.0359	-	72853	CCDC6
2	119549340	119549740	1.81	-0.15	1.96	0.0359	+	4908	CFAP221
9	71985572	71985972	3.33	1.37	1.96	0.0359	-	22564	HSPB1P1
9	125755333	125755733	3.03	1.42	1.61	0.0359	+	7988	PBX3
7	76467941	76468341	4.14	2.65	1.48	0.0359	-	3117	FDPSP2
1	113388621	113389021	4.14	2.76	1.38	0.0359	+	-2128	MAGI3
3	194135824	194136224	5.14	4.25	0.89	0.0359	+	-321	HES1
2	84958224	84958624	6.42	5.73	0.69	0.0359	+	-12869	KCMF1
11	22666649	22667049	2.77	4.06	-1.29	0.0359	+	-21702	RNA5SP338
1	217630991	217631391	2.94	4.37	-1.43	0.0359	+	-333	SPATA17
17	59440756	59441156	2.52	4.04	-1.52	0.0359	-	-37453
18	13442461	13442861	0.53	2.54	-2	0.0359	-	-14981	LDLRAD4-AS1
1	176880963	176881363	0.53	2.72	-2.19	0.0359	-	148482	MIR488
17	44865110	44865510	3.25	0.67	2.58	0.036	+	-18876	RN7SL405P
3	75465926	75466326	2.05	0.04	2.01	0.036	-	25276	ENPP7P2
22	32745430	32745830	4.16	2.71	1.45	0.036	+	-37747
22	38398379	38398779	1.37	3.07	-1.71	0.036	-	143	TPTEP2-CSNK1E
10	72044280	72044680	1.06	3.04	-1.98	0.036	-	9757
12	17082855	17083255	3.14	0.53	2.61	0.0361	-	-11350	RNU6-837P
9	81801693	81802093	2.18	-0.15	2.33	0.0361	-	-76344	RNU6-1035P
11	81005614	81006014	2.43	0.36	2.07	0.0361	+	48297
9	4277749	4278149	2.43	0.36	2.07	0.0361	+	-21641
9	33125796	33126196	3.71	2.03	1.67	0.0361	+	-41179	B4GALT1-AS1
7	72879218	72879618	4.87	3.42	1.45	0.0361	+	-147	POM121
4	41160040	41160440	4.44	3.31	1.13	0.0361	+	46098	RNU6-1195P
18	12991109	12991509	6.45	5.66	0.79	0.0361	-	64
15	42010422	42010822	3.33	1.3	2.03	0.0362	+	4290
8	144126435	144126835	3.99	2.63	1.35	0.0362	+	-11334	HGH1
10	127945370	127945770	4.57	3.52	1.05	0.0362	+	10672
1	24415437	24415837	6.32	5.62	0.7	0.0362	+	-357	NIPAL3
22	49750159	49750559	0.53	2.47	-1.94	0.0362	-	8821	RPL5P35
3	38649627	38650027	1.48	3.42	-1.94	0.0362	-	46	SCN5A
20	9617964	9618364	1.06	3.03	-1.97	0.0362	+	42356
2	195439774	195440174	0.53	2.64	-2.1	0.0362	+	-8758
11	117641441	117641841	2.89	0.11	2.77	0.0363	+	-27042
2	27737697	27738097	3.83	1.83	2.01	0.0363	-	-21965	LINC01460
2	233868129	233868529	3.34	1.62	1.72	0.0363	-	315	MSL3P1
X	5790000	5790400	2.23	0.53	1.7	0.0363	-	-63695
19	57769446	57769846	4.86	3.81	1.05	0.0363	+	-209	ZNF586
10	119090934	119091334	5.23	4.29	0.94	0.0363	+	-2206
7	98733025	98733425	0.53	3.15	-2.62	0.0363	-	61799	RNU6-393P
KI270744.1	116062	116462	0.53	3.15	-2.62	0.0363	-	-64948
11	93696695	93697095	2.56	-0.37	2.93	0.0364	+	-22908
21	35156273	35156673	2.56	-0.37	2.93	0.0364	+	19635
3	173703668	173704068	2.56	0.36	2.2	0.0364	+	59437
12	65022429	65022829	2.64	0.72	1.92	0.0364	+	4961
17	44083446	44083846	3.76	2.08	1.68	0.0364	+	12711	G6PC3
14	55500137	55500537	4.7	3.6	1.1	0.0364	+	-43264	RPL7AP4
22	49983584	49983984	0.53	2.61	-2.08	0.0364	+	20718	MIR6821
3	98815104	98815504	2.65	0.76	1.88	0.0365	-	-10020	RNU6-26P
16	31073387	31073787	4.79	3.68	1.11	0.0365	-	933	ZNF668
12	2664738	2665138	0.53	2.57	-2.04	0.0365	+	4801
21	41622775	41623175	0.53	2.63	-2.09	0.0365	-	-41456
19	53942664	53943064	0.53	2.69	-2.16	0.0365	+	-20376	CACNG8
6	85603472	85603872	0.53	2.69	-2.16	0.0365	-	-9316	SNX14
6	11685816	11686216	2.73	1.02	1.71	0.0366	+	-24003
9	129139950	129140350	5.15	4.12	1.03	0.0366	-	-28761	CRAT
9	128643672	128644072	0.53	2.53	-2	0.0366	+	-7326	VTI1BP4
6	33621466	33621866	1.92	3.69	-1.77	0.0367	+	1101	ITPR3
1	5827425	5827825	0.53	2.47	-1.93	0.0367	-	35316	MIR4689
1	75136339	75136739	0.53	2.52	-1.99	0.0367	-	-3281
4	152178120	152178520	0.53	2.52	-1.99	0.0367	-	453
18	55415280	55415680	0.53	2.81	-2.28	0.0367	+	-37253	TCF4-AS1
1	2060446	2060846	0.53	2.83	-2.3	0.0367	+	9976	PRKCZ
16	33338620	33339020	0.53	2.83	-2.3	0.0367	+	-6562
2	50347514	50347914	0.53	2.89	-2.36	0.0367	-	241901	MTCO1P42
12	48149728	48150128	0.53	2.89	-2.36	0.0367	+	-3089
2	91527324	91527724	0.53	2.93	-2.39	0.0367	+	-51154
12	124636172	124636572	5.2	4.15	1.05	0.0368	-	2272
17	46851298	46851698	1.37	3.28	-1.91	0.0368	+	18097	WNT9B
2	174031808	174032208	0.53	2.45	-1.92	0.0368	+	6528	LINC01960
4	169823696	169824096	0.53	2.45	-1.92	0.0368	+	-8957
1	226519950	226520350	0.82	2.93	-2.12	0.0368	-	-26461	CDKN2AIPNLP1
7	67388622	67389022	0.53	2.76	-2.23	0.0368	+	52646	LINC01372
19	50085499	50085899	0.53	2.76	-2.23	0.0368	+	10376
2	198815298	198815698	2.17	0.15	2.02	0.0369	-	-42942
5	72244914	72245314	3.14	1.21	1.93	0.0369	-	69774	RN7SL153P
1	20411224	20411624	4.36	3.18	1.18	0.0369	-	2029
18	79784419	79784819	0.53	2.61	-2.08	0.0369	+	-2702
X	39730761	39731161	2.29	0.21	2.08	0.037	-	56062	RN7SL732P
10	113250645	113251045	2.96	1.21	1.75	0.037	+	-102780	RNU7-165P
19	55675048	55675448	4.68	3.61	1.06	0.037	+	-178	EPN1
7	151696795	151697195	5.82	4.99	0.83	0.037	+	-109695
2	198362633	198363033	2.9	1.08	1.82	0.0371	-	12483	LINC01923
8	140341786	140342186	3.55	1.86	1.7	0.0371	-	116793	TRAPPC9
12	27344324	27344724	2.96	1.32	1.64	0.0371	+	11470	ARNTL2
8	29623932	29624332	3.96	2.32	1.64	0.0371	+	-8159	RPL17P33
9	125747326	125747726	4.35	2.78	1.57	0.0371	+	-19	PBX3
9	93575685	93576085	2.06	3.58	-1.52	0.0371	+	-722	PHF2
9	137233137	137233537	4.74	3.62	1.12	0.0372	+	2380	SLC34A3
15	40069217	40069617	5.09	4.23	0.86	0.0372	-	9487
10	124117014	124117414	0.82	2.81	-1.99	0.0372	-	-23407	CHST15
2	37753811	37754211	2.89	0.97	1.92	0.0373	+	9478
12	124518982	124519382	4.52	3.26	1.25	0.0373	+	5760
2	135806402	135806802	0.53	2.56	-2.03	0.0373	-	3877
12	113694612	113695012	0.53	2.58	-2.05	0.0373	-	79071	LINC01234
X	72029073	72029473	0.53	2.58	-2.05	0.0373	+	-15472	RPS26P11
14	89480449	89480849	2.09	0.53	1.56	0.0374	+	63095	FOXN3-AS1
14	33250215	33250615	2.09	0.53	1.56	0.0374	+	315282	NPAS3
17	50372914	50373314	4.29	2.99	1.29	0.0374	+	-306	EME1
6	36599752	36600152	4.61	3.57	1.04	0.0374	+	5399	SRSF3
17	16486503	16486903	4.99	4.01	0.98	0.0374	-	5650	LRRC75A
20	47712461	47712861	1.44	3.23	-1.79	0.0374	+	34560
4	36385904	36386304	2.59	0.5	2.09	0.0375	-	6506
6	26197104	26197504	4.7	3.58	1.12	0.0375	-	146	HIST1H3D
21	41316484	41316884	4.18	3.1	1.08	0.0375	+	12272	FAM3B
7	101739804	101740204	1.58	3.46	-1.88	0.0375	+	-76100	CUX1
4	145482311	145482711	1.06	2.99	-1.93	0.0375	+	1117	SMAD1
8	98147115	98147515	0.53	2.48	-1.95	0.0375	+	29818	POP1
1	157198979	157199379	0.53	2.48	-1.95	0.0375	-	6083
11	11179970	11180370	0.53	2.48	-1.95	0.0375	-	2443
9	98685775	98686175	0.53	2.73	-2.2	0.0375	-	23422	GABBR2
2	96369836	96370236	0.53	2.73	-2.2	0.0375	+	34049	NCAPH
10	22725786	22726186	0.53	2.73	-2.2	0.0375	-	-11231	PIP4K2A
8	127349241	127349641	0.53	2.73	-2.2	0.0375	+	27058	POU5F1B
12	129068980	129069380	0.53	2.73	-2.2	0.0375	+	-40649	TMEM132D-AS1
3	181179085	181179485	0.53	2.73	-2.2	0.0375	+	32852
1	147587103	147587503	2.65	0.45	2.2	0.0376	+	45691	BCL9
2	108217249	108217649	3.17	1.01	2.16	0.0376	-	592	LINC01594
9	129080804	129081204	7.1	6.48	0.62	0.0376	+	-296	DOLPP1
2	47293973	47294373	2.72	0.21	2.51	0.0377	+	-41342	BCYRN1
20	52441703	52442103	2.72	0.21	2.51	0.0377	-	13916
4	144370315	144370715	2.72	0.21	2.51	0.0377	+	-135585
3	171460550	171460950	5.49	4.51	0.98	0.0377	+	-62
12	2159998	2160398	3.11	0.87	2.24	0.0378	-	57922
1	208132188	208132588	5.01	4.03	0.99	0.0378	-	112132	PLXNA2
17	37488789	37489189	4.96	4.02	0.94	0.0378	+	-1042	DUSP14
7	92528491	92528891	6.35	5.64	0.71	0.0379	-	40	PEX1
20	57532104	57532504	1.74	3.37	-1.63	0.0379	-	-6452	CTCFL
2	203714013	203714413	0.53	2.46	-1.93	0.0379	+	7538	CD28
9	34185600	34186000	0.53	2.53	-1.99	0.0379	+	-5955
15	50051919	50052319	1.19	3.2	-2.01	0.0379	+	69476	RNA5SP394
7	122316608	122317008	0.53	2.65	-2.12	0.0379	-	-5917	FEZF1
10	100489941	100490341	0.53	2.65	-2.12	0.0379	+	26900	WNT8B
10	33257603	33258003	3.5	1.88	1.62	0.038	-	30998	RN7SL398P
1	16212484	16212884	3.99	2.74	1.25	0.038	-	125	ARHGEF19
13	44435111	44435511	5.22	4.3	0.92	0.038	+	-2096
12	122946807	122947207	6.09	5.37	0.72	0.038	+	-27773	OGFOD2
1	18885998	18886398	2.21	3.5	-1.29	0.038	-	-2723	MIR4695
1	10635417	10635817	2.42	3.94	-1.52	0.038	+	-3824
6	116144632	116145032	1.31	3.21	-1.9	0.038	-	-7060	NIP7P3
2	240640924	240641324	0.97	3.02	-2.05	0.038	+	-31606
1	232367300	232367700	0.97	3.09	-2.12	0.038	+	144434	RN7SL299P
X	149719979	149720379	2.7	0.62	2.08	0.0381	+	31751	MAGEA11
3	16147243	16147643	2.32	0.47	1.85	0.0381	+	-27406	GALNT15
2	136138008	136138408	2.78	1.08	1.7	0.0381	-	-19843	CXCR4
18	48109991	48110391	4.91	3.68	1.23	0.0381	-	40873
7	6393269	6393669	5.64	4.73	0.9	0.0381	+	18746	RAC1
15	99076666	99077066	0.97	3.1	-2.13	0.0381	+	-21551	SYNM
14	50688872	50689272	0.53	2.67	-2.14	0.0381	-	16639	ZFP64P1
7	779440	779840	0.77	3	-2.23	0.0381	+	-37175	SUN1
1	50195492	50195892	2.55	0.04	2.51	0.0382	-	-19624
10	50550356	50550756	3.99	2.38	1.61	0.0382	-	40356	RNU7-107P
16	2905769	2906169	6.12	5.43	0.69	0.0382	+	-6168	FLYWCH1
18	74282349	74282749	1.56	3.27	-1.7	0.0383	-	9667	CYB5A
15	101600040	101600440	1.06	3.17	-2.11	0.0383	-	14299	LINC02348
2	71747087	71747487	0.53	2.89	-2.36	0.0383	-	237347	RPS20P10
6	151373374	151373774	3.37	1.42	1.95	0.0384	-	4725
15	82942650	82943050	3.02	1.08	1.93	0.0384	+	16766
21	44836455	44836855	1.54	3.35	-1.81	0.0384	-	-17676	SUMO3
12	11978991	11979391	2.42	0.47	1.95	0.0385	+	-70853	BCL2L14
1	41432786	41433186	6.54	5.89	0.64	0.0385	-	34242	RNA5SP45
19	11374784	11375184	6.95	6.33	0.62	0.0385	-	151
12	106645097	106645497	3.2	4.26	-1.06	0.0385	-	39603
18	77129110	77129510	1.61	3.45	-1.84	0.0385	-	4573	MBP
7	157405000	157405400	1.22	3.11	-1.89	0.0385	+	-61231
3	111695573	111695973	0.53	2.51	-1.98	0.0385	-	-18140	PLCXD2-AS1
4	183492802	183493202	0.53	2.51	-1.98	0.0385	+	9312	VTI1BP2
1	215792377	215792777	2.43	0.6	1.83	0.0386	+	-94205
4	6999196	6999596	5.75	4.98	0.77	0.0386	+	2184	RN7SKP292
3	4824695	4825095	0.97	3	-2.03	0.0386	-	62598
19	41926591	41926991	3.9	2.16	1.74	0.0387	-	1925
10	79093861	79094261	4.96	3.85	1.11	0.0387	+	24826	ZMIZ1
16	29710256	29710656	1.06	3.09	-2.03	0.0387	-	21148	RN7SKP127
9	133437853	133438253	1.06	3.1	-2.04	0.0387	-	-19757	REXO4
15	83693211	83693611	0.53	2.87	-2.33	0.0387	+	-24216	RNU6-401P
18	3448062	3448462	6.14	5.41	0.73	0.0388	+	-18188	GAPLINC
19	45370436	45370836	5.87	5.16	0.71	0.0388	-	482	ERCC2
4	177309824	177310224	2.56	4.03	-1.46	0.0388	+	-12	NEIL3
10	90930406	90930806	1.69	3.45	-1.76	0.0388	-	-7571	RNU6-740P
1	239337958	239338358	0.97	2.98	-2.01	0.0388	+	-48607	CHRM3
2	124978390	124978790	0.53	2.54	-2.01	0.0388	+	-10829	RNU6-259P
11	426077	426477	0.53	2.54	-2.01	0.0388	-	-8622	SIGIRR
8	85742840	85743240	1.06	3.07	-2.02	0.0388	-	5533	REXO1L10P
2	187520106	187520506	0.53	2.57	-2.04	0.0388	-	45654	TFPI
16	87457007	87457407	3.76	2.27	1.5	0.0389	+	-10131
16	11613502	11613902	4.98	3.97	1.01	0.0389	-	22879	LITAF
8	12542904	12543304	1.06	3.05	-1.99	0.0389	-	28226	RPS3AP34
17	50036808	50037208	0.53	2.65	-2.11	0.0389	-	18931
3	167289489	167289889	0.53	2.77	-2.23	0.0389	-	91857	ZBBX
9	117508202	117508602	0.53	2.77	-2.23	0.0389	-	-41942
1	28088516	28088916	5.54	4.7	0.84	0.039	-	180	EYA3
2	6833028	6833428	3.5	0.72	2.78	0.0391	-	7436	NRIR
8	47305016	47305416	3.45	1.61	1.84	0.0391	+	44441	SPIDR
3	72150948	72151348	3.95	2.23	1.72	0.0391	+	-309	LINC00870
12	53159357	53159757	3.41	1.73	1.69	0.0391	+	-229
2	101517397	101517797	5.05	4.03	1.02	0.0391	-	4579
19	12194464	12194864	0.53	2.62	-2.08	0.0391	+	-551
9	4171555	4171955	2.75	0.72	2.04	0.0392	-	-99671
3	128953393	128953793	3.28	1.5	1.78	0.0392	-	-38333
13	79936583	79936983	3.72	2.03	1.69	0.0392	+	63997	LINC00382
5	150185266	150185666	4.47	3.12	1.35	0.0392	+	-4691	SLC6A7
7	41107636	41108036	3.95	2.68	1.27	0.0392	+	6032	LINC01449
16	78230773	78231173	1.82	3.51	-1.69	0.0392	-	10445	WWOX-AS1
2	197159684	197160084	1.26	3.11	-1.85	0.0392	+	-38307
1	34786533	34786933	5.55	4.74	0.81	0.0393	-	1564
19	49363450	49363850	5.81	5.13	0.68	0.0393	-	-993	TEAD2
17	8741029	8741429	0.53	2.42	-1.88	0.0393	-	4190	CCDC42
1	54506608	54507008	0.53	2.46	-1.93	0.0393	-	10651
11	65644042	65644442	4.08	2.52	1.57	0.0394	+	-5150	MIR4489
3	43999128	43999528	2.1	3.53	-1.43	0.0394	-	21
2	156307226	156307626	4.54	3.04	1.5	0.0395	-	13029
1	150876548	150876948	6.14	5.45	0.69	0.0395	-	220	ARNT
3	100522089	100522489	0.53	2.43	-1.9	0.0395	+	29470	TMEM45A
X	100994384	100994784	3.3	1.12	2.17	0.0396	+	24676	ARL13A
15	45217901	45218301	3.38	1.3	2.07	0.0396	+	2354
14	34355587	34355987	1.19	3.13	-1.94	0.0396	-	62015
5	146182525	146182925	6.89	6.18	0.7	0.0397	-	135	LARS
4	2441640	2442040	2.61	3.92	-1.31	0.0397	+	-20580	RNF4
9	96158277	96158677	0.53	2.53	-2	0.0397	+	12270	EIF4BP3
3	196385572	196385972	0.53	2.53	-2	0.0397	-	8240	RNU6-1279P
5	150576096	150576496	0.97	3.05	-2.08	0.0397	+	-24984	SYNPO
16	30965772	30966172	0.53	2.7	-2.16	0.0397	+	8478	SETD1A
9	94533181	94533581	4.01	2.36	1.65	0.0398	+	-21873	PCAT7
17	15849064	15849464	3.33	1.69	1.63	0.0398	+	19695
11	130178379	130178779	4.55	3.21	1.35	0.0398	+	18817	ST14
16	58495115	58495515	4.2	3.13	1.07	0.0398	+	-1793	RNU6-103P
12	104408560	104408960	5.31	4.39	0.92	0.0398	+	-46735	CHST11
1	17597484	17597884	5.31	4.45	0.86	0.0398	+	57649	ARHGEF10L
6	131654329	131654729	1.68	3.12	-1.45	0.0398	-	-11363	RNU4-18P
11	118233310	118233710	0.97	2.99	-2.01	0.0398	-	-8216	JAML
13	48769115	48769515	1.31	3.4	-2.09	0.0398	+	-2013	PSME2P2
9	98710316	98710716	2.13	0.04	2.09	0.0399	-	-1119	GABBR2
7	127838102	127838502	2.13	0.04	2.09	0.0399	-	20386
8	80991913	80992313	3.17	1.45	1.73	0.0399	+	-45051
6	89375415	89375815	4.29	3.02	1.27	0.0399	-	-22567	UBE2J1
12	5442385	5442785	1.58	3.39	-1.81	0.0399	+	10273	NTF3
3	134699764	134700164	0.53	2.66	-2.13	0.0399	-	-48128	KY
7	143885010	143885410	0.53	2.66	-2.13	0.0399	-	17188	TCAF1
15	99050538	99050938	0.53	2.66	-2.13	0.0399	+	22000
13	25954059	25954459	1.68	3.13	-1.45	0.04	-	-3238	RNY1P3
9	115109390	115109790	1.06	2.94	-1.89	0.04	-	8867	TNC
17	17511883	17512283	1.37	3.26	-1.89	0.04	+	4532
7	34759452	34759852	2.76	0.74	2.02	0.0401	+	6028	RN7SL132P
X	53223882	53224282	3.14	1.29	1.85	0.0401	-	1540	KDM5C
12	4912345	4912745	4.2	2.78	1.41	0.0401	+	2452	KCNA1
17	42798535	42798935	4.75	3.78	0.97	0.0401	+	-257	CNTD1
7	73830735	73831135	5.92	5.17	0.75	0.0401	-	11800	METTL27
1	43858411	43858811	4.43	3.18	1.24	0.0402	-	-6800	SHMT1P1
10	6119996	6120396	4.78	3.88	0.9	0.0402	+	-24938	PFKFB3
1	23619727	23620127	5.25	4.52	0.73	0.0402	+	38232	MDS2
3	182793359	182793759	2.52	3.95	-1.42	0.0402	-	35
1	213381631	213382031	1.58	3.34	-1.76	0.0402	-	47446	RPL31P13
1	85599125	85599525	3.29	1.51	1.78	0.0403	+	-6
2	19569266	19569666	4.4	3.13	1.27	0.0403	+	100269	LINC01808
11	125399453	125399853	2.88	0.36	2.52	0.0404	+	-95761
3	119716995	119717395	3.81	2.3	1.5	0.0404	+	13973	MAATS1
6	73657196	73657596	3.99	2.62	1.37	0.0404	-	-3041	SLC17A5
1	27112108	27112508	6.16	5.45	0.71	0.0404	-	54873	SLC9A1
X	10166524	10166924	2.33	3.91	-1.58	0.0404	+	9579	CLCN4
12	71581274	71581674	1.06	2.94	-1.88	0.0404	-	2578
15	63250324	63250724	0.53	2.54	-2.01	0.0404	+	-25694	APH1B
1	119260510	119260910	0.53	2.54	-2.01	0.0404	-	-40414	RPL6P2
9	33781770	33782170	0.53	2.54	-2.01	0.0404	+	-4451	TRBV29OR9-2
6	89970846	89971246	0.53	3.05	-2.52	0.0404	+	20730
5	116518412	116518812	2.4	0.53	1.87	0.0405	+	-44150	RPS14P8
2	162113754	162114154	2.4	0.53	1.87	0.0405	+	20325
19	7361968	7362368	4.24	3.29	0.96	0.0405	+	13025
8	100861644	100862044	2.62	0.55	2.07	0.0406	-	-29784	RNU4-83P
2	229858676	229859076	3.41	1.42	1.99	0.0406	+	-35670	RNU6-613P
22	31857316	31857716	3.58	1.64	1.95	0.0406	+	20078	RNU6-201P
1	151830702	151831102	4.68	3.82	0.86	0.0406	-	1170	RORC
19	2315959	2316359	2.05	3.52	-1.47	0.0406	+	-12656	SPPL2B
1	13828842	13829242	2.63	4.11	-1.48	0.0406	+	-63950	KAZN
6	31041315	31041715	2.78	4.18	-1.41	0.0407	+	-12135	HCG22
1	244121687	244122087	0.53	2.65	-2.12	0.0407	+	14322
16	52191492	52191892	0.53	2.65	-2.12	0.0407	-	36464
8	133390932	133391332	0.53	2.65	-2.12	0.0407	-	1758
8	75460451	75460851	3.05	1.77	1.28	0.0408	+	52537	HNF4G
12	47773094	47773494	4.95	3.93	1.03	0.0408	-	-2054	RAPGEF3
6	73665900	73666300	5.15	4.18	0.97	0.0408	-	-11745	SLC17A5
1	202348403	202348803	6.06	5.33	0.74	0.0408	+	-296	PPP1R12B
15	75705900	75706300	1.26	3.21	-1.95	0.0408	-	6948	CSPG4
10	122620422	122620822	0.53	2.48	-1.95	0.0408	+	59757	DMBT1
15	30797976	30798376	0.53	2.48	-1.95	0.0408	+	-2184	RN7SL82P
13	100533121	100533521	0.53	2.48	-1.95	0.0408	+	-4244
12	95642499	95642899	0.53	2.5	-1.97	0.0408	+	24810
4	152997810	152998210	2.53	3.82	-1.29	0.0409	+	-36401
1	1258617	1259017	1.64	3.51	-1.88	0.0409	-	-7283
16	48997079	48997479	0.53	2.44	-1.91	0.0409	-	69650	MTND4LP25
8	106589296	106589696	0.53	2.44	-1.91	0.0409	-	68252
12	70660774	70661174	0.53	2.6	-2.06	0.0409	+	-11144	FAHD2P1
1	172177901	172178301	0.53	2.8	-2.27	0.0409	-	-33107	DNM3OS
22	40361183	40361583	0.53	2.8	-2.27	0.0409	+	-9408	SGSM3
3	158860449	158860849	0.53	2.8	-2.27	0.0409	+	-9449
8	97508335	97508735	0.53	2.8	-2.27	0.0409	-	116744
21	44701484	44701884	0.97	3.28	-2.31	0.0409	+	-737	KRTAP10-13P
19	5974895	5975295	4.67	3.61	1.06	0.041	-	3247	RANBP3
11	118074826	118075226	4.84	3.82	1.02	0.041	+	-2186	TMPRSS4
6	7241869	7242269	2.74	4.14	-1.4	0.041	+	-34162
18	9665840	9666240	0.53	2.45	-1.91	0.041	-	13653	KRT18P8
19	54219476	54219876	0.53	2.45	-1.91	0.041	-	4030	LILRB3
1	199545777	199546177	0.53	2.45	-1.91	0.041	+	158636
3	187227778	187228178	0.53	2.45	-1.91	0.041	-	-20149
6	869140	869540	0.53	2.45	-1.91	0.041	-	39866
7	153029148	153029548	0.53	2.45	-1.91	0.041	-	115440
20	43658024	43658424	3.77	2.16	1.61	0.0411	+	5501	RPL27AP
19	46786309	46786709	4.41	3.35	1.05	0.0411	+	-1506
9	33415492	33415892	6.58	5.77	0.81	0.0411	+	12635
6	119312945	119313345	3.03	1.26	1.77	0.0412	+	-14336	RNU6-194P
3	56855865	56856265	2.13	0.53	1.6	0.0412	+	-84175	ARHGEF3-AS1
11	131789311	131789711	2.13	0.53	1.6	0.0412	-	-17673
7	2680854	2681254	2.39	3.72	-1.33	0.0412	+	1332	AMZ1
7	47969452	47969852	0.97	2.93	-1.95	0.0412	-	10129	HUS1
18	54392544	54392944	0.53	2.64	-2.11	0.0412	-	14570	SNRPGP2
1	94152370	94152770	0.53	2.7	-2.17	0.0412	+	1632	RN7SL440P
1	93648885	93649285	0.53	2.7	-2.17	0.0412	+	56686
15	78603713	78604113	0.53	2.7	-2.17	0.0412	-	-3700
4	133505601	133506001	0.53	2.7	-2.17	0.0412	-	69607
6	68639206	68639606	1.69	-0.37	2.06	0.0413	+	3839	ADGRB3
1	114686535	114686935	1.69	-0.37	2.06	0.0413	-	9083	AMPD1
X	41946234	41946634	1.69	-0.37	2.06	0.0413	-	-22589	CASK
16	58302144	58302544	1.69	-0.37	2.06	0.0413	+	7064	GINS3
4	144699639	144700039	1.69	-0.37	2.06	0.0413	-	-38282	HHIP-AS1
15	99286394	99286794	1.69	-0.37	2.06	0.0413	-	-818	HNRNPA1P62
3	65732307	65732707	1.69	-0.37	2.06	0.0413	+	45006	ILF2P1
10	76939243	76939643	1.69	-0.37	2.06	0.0413	+	51199	KCNMA1-AS1
11	22456982	22457382	1.69	-0.37	2.06	0.0413	-	35037	LINC01495
3	169128704	169129104	1.69	-0.37	2.06	0.0413	+	125630	LINC01997
1	172020116	172020516	1.69	-0.37	2.06	0.0413	+	-118692	MIR3120
11	46465092	46465492	1.69	-0.37	2.06	0.0413	-	-13203	MIR3160-1
5	62066752	62067152	1.69	-0.37	2.06	0.0413	+	-79913	RN7SKP157
3	130800815	130801215	1.69	-0.37	2.06	0.0413	-	11280	RN7SKP212
15	49035809	49036209	1.69	-0.37	2.06	0.0413	-	6834	RN7SL577P
8	95047830	95048230	1.69	-0.37	2.06	0.0413	+	-7384	RNU6-1209P
10	84820139	84820539	1.69	-0.37	2.06	0.0413	+	259696	RPS3AP5
12	110602201	110602601	1.69	-0.37	2.06	0.0413	+	-11826	TCTN1
3	189195433	189195833	1.69	-0.37	2.06	0.0413	-	45161	TPRG1-AS2
12	89864463	89864863	1.69	-0.37	2.06	0.0413	+	-18202
13	34855947	34856347	1.69	-0.37	2.06	0.0413	-	54868
14	78810068	78810468	1.69	-0.37	2.06	0.0413	-	-56190
17	32849814	32850214	1.69	-0.37	2.06	0.0413	-	-19485
17	59935718	59936118	1.69	-0.37	2.06	0.0413	+	-5190
18	34218194	34218594	1.69	-0.37	2.06	0.0413	-	3409
18	59461770	59462170	1.69	-0.37	2.06	0.0413	+	2698
4	21648719	21649119	1.69	-0.37	2.06	0.0413	-	8150
5	115249394	115249794	1.69	-0.37	2.06	0.0413	+	-13111
5	127186632	127187032	1.69	-0.37	2.06	0.0413	-	-6732
5	171137393	171137793	1.69	-0.37	2.06	0.0413	+	-114473
6	5439730	5440130	1.69	-0.37	2.06	0.0413	-	18345
6	48670506	48670906	1.69	-0.37	2.06	0.0413	-	31366
8	67459674	67460074	1.69	-0.37	2.06	0.0413	+	53159
9	73696378	73696778	1.69	-0.37	2.06	0.0413	+	47550
9	114443602	114444002	1.69	-0.37	2.06	0.0413	-	-45099
19	58401091	58401491	6.38	5.69	0.69	0.0413	+	-413	ZNF584
4	152425882	152426282	1.06	2.95	-1.9	0.0413	-	63534	MIR3140
20	36696423	36696823	0.53	2.49	-1.96	0.0413	-	-27753
6	6222162	6222562	2.01	-0.37	2.38	0.0414	-	-52727	MIR7853
12	121784443	121784843	4.09	2.82	1.28	0.0414	+	-13068
2	212915279	212915679	0.97	2.91	-1.94	0.0414	+	4276
12	49503679	49504079	0.53	2.64	-2.11	0.0414	+	-35478	KCNH3
3	124529881	124530281	0.53	2.64	-2.11	0.0414	+	122190	RNU6-143P
12	46430437	46430837	3.55	1.71	1.84	0.0415	+	25793
X	7927245	7927645	4.25	3.14	1.11	0.0415	-	494	PNPLA4
16	12613725	12614125	5.42	4.44	0.98	0.0415	+	-726
11	130488408	130488808	0.53	2.69	-2.15	0.0415	+	39434	ADAMTS15
7	102153262	102153662	5.15	4.17	0.98	0.0416	-	1201
20	12535321	12535721	1.06	2.97	-1.91	0.0416	+	155265	PA2G4P2
13	76813897	76814297	1.31	3.24	-1.93	0.0416	+	-19942
1	84572944	84573344	3.49	1.95	1.54	0.0417	+	-1185
2	101802294	101802694	4.91	3.92	0.99	0.0417	+	105444	MAP4K4
8	144104189	144104589	6.51	5.84	0.66	0.0417	+	-310	MAF1
8	10837038	10837438	1.68	3.05	-1.37	0.0417	-	2809	PINX1
1	214107665	214108065	1.34	3.3	-1.96	0.0417	-	-76764
12	124617605	124618005	0.97	3.07	-2.1	0.0417	-	5464
10	53205548	53205948	2.93	0.72	2.21	0.0418	-	105517
20	34314501	34314901	5.13	4.26	0.88	0.0418	-	-2699	AHCY
3	45110206	45110606	3.19	4.46	-1.27	0.0418	-	36216	CDCP1
16	69094097	69094497	1.22	3.12	-1.9	0.0418	+	-11467	HAS3
15	89888183	89888583	0.97	3.11	-2.14	0.0418	-	-1592	RNU6-1111P
X	69616472	69616872	2.89	0.81	2.08	0.0419	+	405	EDA
6	45590199	45590599	3.55	1.53	2.02	0.0419	-	-13429	RUNX2-AS1
8	29490525	29490925	1.9	0.11	1.79	0.0419	+	-36787
3	51681484	51681884	3.31	1.56	1.75	0.0419	-	13098	RNA5SP132
1	48494419	48494819	2.05	3.77	-1.72	0.0419	-	3317
7	45911393	45911793	1.06	2.96	-1.91	0.0419	-	10481	IGFBP3
7	6684347	6684747	0.53	2.45	-1.92	0.0419	+	10853
12	83016248	83016648	0.53	2.73	-2.2	0.0419	+	-5642	RNU6-977P
11	131997885	131998285	2.49	0.47	2.01	0.042	-	-13224
1	176175768	176176168	3.36	1.83	1.53	0.042	-	31725	COP1
2	62456937	62457337	4.93	3.8	1.12	0.042	+	-6190
1	63575400	63575800	0.53	2.55	-2.02	0.042	+	-17876	PGM1
1	35288736	35289136	0.53	2.55	-2.02	0.042	-	3762	RN7SL503P
1	2352733	2353133	0.77	2.79	-2.02	0.042	-	87
17	5203762	5204162	0.53	2.55	-2.02	0.042	+	11678
21	10426583	10426983	3.51	1.86	1.65	0.0421	+	13106	BAGE2
X	110418229	110418629	0.53	2.38	-1.85	0.0421	-	22004	AMMECR1
21	42403949	42404349	0.53	2.38	-1.85	0.0421	+	502	UBASH3A
5	123293734	123294134	0.53	2.38	-1.85	0.0421	+	57655
7	142234422	142234822	0.53	2.42	-1.89	0.0421	-	12645	MOXD2P
8	35235222	35235622	1.64	3.62	-1.99	0.0421	+	-235	UNC5D
11	95924947	95925347	0.53	2.97	-2.44	0.0421	-	368	MTMR2
16	81890338	81890738	2.53	0.55	1.98	0.0422	+	-71588	RN7SKP176
6	1263233	1263633	1.61	3.39	-1.78	0.0422	+	-49207	FOXQ1
20	41177638	41178038	0.53	2.67	-2.14	0.0422	+	8615	MIR6871
1	181771163	181771563	0.53	2.74	-2.2	0.0422	+	-403	RNA5SP70
19	49286429	49286829	0.53	2.74	-2.2	0.0422	+	11310	SUMO1P4
3	40178874	40179274	1.06	3.26	-2.21	0.0422	+	-30131	RN7SL411P
X	30735701	30736101	2.28	0.04	2.24	0.0423	-	-11527	GK-AS1
10	2279705	2280105	2.28	0.04	2.24	0.0423	-	35370	LINC00701
3	159775509	159775909	3.5	1.72	1.78	0.0423	-	-6897	IQCJ-SCHIP1-AS1
X	9462907	9463307	4.28	2.81	1.47	0.0423	+	-388	TBL1X
20	51523433	51523833	3.45	2.47	0.98	0.0423	-	39398	NFATC2
5	173963892	173964292	1.51	3.33	-1.82	0.0423	+	-9887	C5orf47
22	37076216	37076616	0.77	2.68	-1.91	0.0423	+	-3852
2	215559361	215559761	0.53	2.5	-1.97	0.0423	-	-13835
2	25089358	25089758	0.53	2.86	-2.32	0.0423	-	-7669	SUCLA2P3
3	171049933	171050333	3.36	1.44	1.92	0.0424	-	-23183	SLC2A2
1	201114144	201114544	5.48	4.64	0.84	0.0424	-	-1578	CACNA1S
1	20613850	20614250	5.48	4.7	0.78	0.0424	+	-19605	PINK1
11	12009146	12009546	1.44	3.17	-1.73	0.0424	-	623	DKK3
13	97911327	97911727	0.82	2.84	-2.02	0.0424	+	9674	RPL7AP61
15	78140278	78140678	3.6	2.3	1.3	0.0425	+	-965
16	86555097	86555497	2.53	4.06	-1.53	0.0425	-	138	MTHFSD
7	98627479	98627879	1.06	3.15	-2.09	0.0425	+	10182	NPTX2
4	8283357	8283757	0.53	2.99	-2.46	0.0425	+	13592	HTRA3
22	32185958	32186358	0.53	2.99	-2.46	0.0425	-	2529
4	7719559	7719959	3.28	1.46	1.82	0.0426	+	-34531	AFAP1-AS1
22	44755023	44755423	3.74	2.47	1.27	0.0426	+	2465	ARHGAP8
1	44701128	44701528	1.48	3.39	-1.91	0.0426	-	20774	RNU5F-1
22	20796810	20797210	0.53	2.44	-1.91	0.0426	+	22931	SERPIND1
X	789179	789579	0.53	2.51	-1.97	0.0426	+	164835	SHOX
19	39070738	39071138	0.53	2.59	-2.05	0.0426	+	-13175	ACP7
1	56736410	56736810	0.53	2.59	-2.05	0.0426	-	83286	FYB2
10	82457859	82458259	0.53	2.59	-2.05	0.0426	+	117088	RNU6-441P
2	215219160	215219560	0.53	2.59	-2.05	0.0426	+	-55832
6	170124814	170125214	2.84	0.93	1.92	0.0427	+	-37703
4	912532	912932	4.9	3.93	0.97	0.0427	-	19841	GAK
3	120285087	120285487	1.44	3.21	-1.78	0.0427	-	7	GPR156
16	1467092	1467492	1.69	3.58	-1.89	0.0427	-	5592
6	11177872	11178272	2.58	0.11	2.47	0.0428	+	4420
3	194985052	194985452	4.73	3.75	0.99	0.0428	+	-109536	XXYLT1-AS1
22	26471549	26471949	5.38	4.41	0.97	0.0428	-	12288	HPS4
9	34651978	34652378	5.23	4.37	0.87	0.0428	+	1276	IL11RA
18	35458859	35459259	5.75	4.89	0.86	0.0428	-	8229
1	108725794	108726194	1.99	3.45	-1.46	0.0428	-	8931
1	31619353	31619753	1.06	3.03	-1.97	0.0428	+	1667	HCRTR1
21	35637431	35637831	0.53	2.63	-2.09	0.0428	-	-37409	EZH2P1
6	4275080	4275480	0.53	2.63	-2.09	0.0428	-	71957
8	102285387	102285787	0.53	2.63	-2.09	0.0428	+	28995
3	169250117	169250517	2.28	0.53	1.75	0.0429	+	-197750
22	38724915	38725315	3.65	2.02	1.63	0.0429	-	-1410	PRDX3P1
19	40223162	40223562	2.55	3.71	-1.16	0.0429	-	3535	CNTD2
5	188526	188926	3.08	4.4	-1.32	0.0429	+	-2985	LRRC14B
9	21396109	21396509	1.37	3.2	-1.83	0.0429	-	237
7	21617916	21618316	0.97	2.93	-1.96	0.0429	+	74701	DNAH11
16	57824898	57825298	3.53	2.03	1.5	0.043	-	5744	RNU6-20P
17	82267488	82267888	5.62	4.78	0.84	0.043	-	6243	CSNK1D
9	36487647	36488047	5.54	4.74	0.81	0.043	-	-99	RNF38
1	117094024	117094424	1.06	2.92	-1.86	0.043	+	-619	MIR942
19	50556488	50556888	1.06	2.92	-1.86	0.043	-	1481
4	153677079	153677479	0.97	2.96	-1.99	0.043	+	-6991	TLR2
2	164917283	164917683	0.53	2.57	-2.03	0.043	-	-21506	RNA5SP111
13	33379576	33379976	0.53	2.57	-2.03	0.043	-	-28946	STARD13
7	45260015	45260415	0.53	2.57	-2.03	0.043	+	-43605
6	42714163	42714563	2.42	0.45	1.98	0.0431	-	8411	PRPH2
X	104370137	104370537	2.05	0.53	1.52	0.0431	-	-115204	ESX1
17	12681194	12681594	2.05	0.53	1.52	0.0431	+	15304	MYOCD
14	31853006	31853406	2.05	0.53	1.52	0.0431	-	77140
19	639699	640099	5.09	4.18	0.91	0.0431	+	-180	FGF22
4	39822792	39823192	2.98	1.09	1.88	0.0432	-	-51421	ZBTB12BP
11	46928698	46929098	1.48	-0.37	1.85	0.0432	+	-7991	C11orf49
7	94240602	94241002	1.48	-0.37	1.85	0.0432	+	-153959	COL1A2
11	71723857	71724257	1.48	-0.37	1.85	0.0432	+	12117	ENPP7P8
7	26910268	26910668	1.48	-0.37	1.85	0.0432	+	-11842	RPL7AP38
7	67258036	67258436	1.48	-0.37	1.85	0.0432	+	-21742	SPDYE21P
13	23656459	23656859	1.48	-0.37	1.85	0.0432	+	86089	TNFRSF19
20	46900182	46900582	1.48	-0.37	1.85	0.0432	-	1544
4	83114582	83114982	3.69	2.31	1.37	0.0432	-	22493	PLAC8
5	13029051	13029451	3.75	2.76	1	0.0432	-	3835	LINC02220
6	33197481	33197881	5.07	4.2	0.87	0.0432	+	-2120	RNY4P10
17	59843121	59843521	7.05	6.41	0.64	0.0432	+	1855	MIR21
11	33207528	33207928	0.53	2.37	-1.84	0.0432	-	-10891
3	198049366	198049766	0.53	2.74	-2.21	0.0432	-	-10132	LMLN-AS1
10	78045276	78045676	0.53	2.74	-2.21	0.0432	+	11544	RPS24
4	168952890	168953290	3.91	2.49	1.42	0.0433	+	-52359	RNY4P17
5	149357726	149358126	6.37	5.72	0.65	0.0433	+	-281	PCYOX1L
15	75170674	75171074	1.51	3.37	-1.86	0.0433	-	16294	RPL36AP45
GL000224.1	8040	8440	1.58	3.53	-1.95	0.0433	NA	NA	NA
6	34056245	34056645	2.18	3.63	-1.45	0.0434	-	-56194	MIR1275
3	71531132	71531532	0.53	2.47	-1.93	0.0434	-	10957	MIR1284
19	10580958	10581358	0.53	2.61	-2.07	0.0434	-	6357	AP1M2
17	25788435	25788835	2.3	3.31	-1.01	0.0435	+	-1193259
21	15782365	15782765	0.53	2.45	-1.92	0.0435	-	-37285	RBPMSLP
3	158160981	158161381	1.06	2.99	-1.94	0.0435	-	-54478	SHOX2
19	7862492	7862892	1.63	3.72	-2.09	0.0435	+	-8069
22	39512037	39512437	1.06	3.15	-2.1	0.0435	+	-7658	ATF4
9	100237181	100237581	0.53	2.84	-2.31	0.0435	+	62003	NANOGP5
11	114115686	114116086	0.53	2.84	-2.31	0.0435	+	56093	ZBTB16
6	112298932	112299332	4.79	3.43	1.35	0.0436	-	27817
7	14340355	14340755	2.75	1.48	1.27	0.0436	+	149560	EEF1A1P26
20	48933159	48933559	5.15	4.53	0.62	0.0436	+	11269	ARFGEF2
17	6978814	6979214	1.85	3.44	-1.59	0.0436	-	146
9	128911352	128911752	1.58	3.39	-1.81	0.0436	+	-9543	PHYHD1
12	48030037	48030437	0.82	2.74	-1.92	0.0436	-	-4655
10	43386500	43386900	3.09	1.06	2.03	0.0437	+	14858	FXYD4
X	40472377	40472777	2.97	1.07	1.9	0.0437	+	-20467
4	148515269	148515669	2.97	1.46	1.51	0.0437	-	11870	ASS1P8
3	120693405	120693805	4	2.81	1.2	0.0437	-	-10834	HGD
8	40061345	40061745	5.28	4.38	0.91	0.0437	+	-42824
1	150163152	150163552	5.65	4.79	0.86	0.0437	+	13969	PLEKHO1
19	55210012	55210412	5.89	5.2	0.69	0.0437	-	-506	PTPRH
9	70031312	70031712	1.68	3.08	-1.4	0.0437	+	-12269	MAMDC2
19	35123526	35123926	2.1	3.68	-1.59	0.0437	+	826	MIR6887
15	58270001	58270401	1.37	3.17	-1.8	0.0437	+	69395
16	66492921	66493321	0.53	2.41	-1.88	0.0437	-	-11691	BEAN1-AS1
12	48903928	48904328	1.15	3.17	-2.02	0.0437	+	-182	CCDC65
10	32131458	32131858	2.86	0.74	2.12	0.0438	-	-19669
3	138686756	138687156	3.14	1.27	1.87	0.0438	-	-42062	PPIAP72
16	57244895	57245295	6.19	5.5	0.69	0.0438	+	-203	ARL2BP
6	3157452	3157852	2.87	4.09	-1.22	0.0438	-	74	TUBB2A
4	128635339	128635739	0.53	2.63	-2.1	0.0438	-	-33932
5	61678906	61679306	0.97	3.27	-2.3	0.0438	-	-14667	RNU6-913P
20	18388817	18389217	3.57	2.24	1.33	0.0439	+	9768	LINC00851
11	72001765	72002165	0.77	2.67	-1.9	0.0439	+	3224	IL18BP
1	40132644	40133044	0.82	2.91	-2.09	0.0439	+	-120
12	62966438	62966838	5.05	4.11	0.94	0.044	+	1113	RPL14P1
12	57214234	57214634	1.82	3.46	-1.63	0.044	+	-2561	NXPH4
20	62780604	62781004	1.26	3.06	-1.8	0.044	-	-5192	LINC00659
13	32426310	32426710	0.53	2.88	-2.35	0.044	-	2001	N4BP2L1
18	41418605	41419005	1.79	-0.37	2.17	0.0441	-	213580
3	191913889	191914289	1.79	-0.37	2.17	0.0441	-	38937
6	32844566	32844966	6.13	5.38	0.75	0.0441	-	137	PSMB8
12	124609118	124609518	3.12	4.22	-1.1	0.0441	-	13951
6	154382678	154383078	2.01	3.57	-1.57	0.0442	-	-25886	IPCEF1
5	153987505	153987905	0.53	2.49	-1.95	0.0442	+	-51401	MFAP3
1	33327823	33328223	2.51	0.76	1.74	0.0443	-	4669	MIR3605
5	108295830	108296230	1.73	0.15	1.58	0.0443	-	86268	FBXL17
15	89851644	89852044	1.73	0.15	1.58	0.0443	-	-923	MIR5094
3	9890514	9890914	4.13	2.91	1.22	0.0443	+	-40	JAGN1
4	37510545	37510945	0.53	2.39	-1.86	0.0443	+	56604	C4orf19
1	3431277	3431677	1.31	3.28	-1.97	0.0443	+	-23149	ARHGEF16
17	7394629	7395029	5.51	4.7	0.81	0.0444	-	214	PLSCR3
1	156398336	156398736	5.23	4.49	0.74	0.0444	+	10110
4	76585994	76586394	6.24	5.56	0.68	0.0444	+	10443	MIR548AH
12	101608440	101608840	2.75	4.03	-1.27	0.0444	+	40087	MYBPC1
17	38879866	38880266	1.22	3.1	-1.87	0.0444	+	10007	LASP1
12	93048601	93049001	0.97	2.97	-2	0.0444	+	13340
19	5154131	5154531	0.97	2.97	-2	0.0444	+	-23988
16	9258419	9258819	3.36	1.81	1.56	0.0445	+	-97169	LINC02177
18	37309153	37309553	1.06	2.93	-1.87	0.0445	-	-2820
6	11809977	11810377	3.86	2.57	1.28	0.0446	+	-625
3	88362435	88362835	3.8	2.63	1.17	0.0446	+	24022	CSNKA2IP
7	43674564	43674964	4.75	3.64	1.11	0.0446	-	55153	COA1
10	110803944	110804344	2.18	3.63	-1.45	0.0446	+	42802	RNA5SP327
2	16070191	16070591	0.82	2.7	-1.88	0.0446	-	-7306
18	32707112	32707512	0.53	2.45	-1.91	0.0446	+	-62683
8	124829539	124829939	0.53	2.46	-1.93	0.0446	-	-7481	MIR4662B
12	69906516	69906916	0.53	2.46	-1.93	0.0446	-	40565
4	112170383	112170783	3.11	1.21	1.9	0.0447	+	-832
19	13998378	13998778	3.31	1.42	1.89	0.0447	+	-8044
10	132164669	132165069	2.57	3.91	-1.33	0.0447	-	21293
2	87414721	87415121	0.53	2.94	-2.4	0.0447	-	-33954
2	113407733	113408133	3.28	1.5	1.78	0.0448	+	1337	IGKV1OR2-108
20	52500446	52500846	3.04	1.53	1.52	0.0448	-	145
6	106325457	106325857	6.67	6.02	0.64	0.0448	-	334	ATG5
2	175552797	175553197	1.06	2.94	-1.89	0.0448	+	-290090	EXTL2P1
6	106110217	106110617	1.37	3.28	-1.9	0.0448	+	10077
1	229707136	229707536	0.53	2.46	-1.93	0.0448	-	-1275	HMGB1P26
16	78227826	78228226	0.53	2.46	-1.93	0.0448	-	13392	WWOX-AS1
1	206504034	206504434	4.48	3.29	1.18	0.0449	+	86
21	41360137	41360537	4.95	3.94	1.02	0.0449	+	-1806	MX2
11	65860261	65860661	5.58	4.79	0.79	0.0449	-	1765	CFL1
13	33817961	33818361	2.38	3.86	-1.48	0.0449	+	-88	RFC3
20	37542202	37542602	1.87	3.5	-1.63	0.0449	+	12163	PPIAP3
11	75490590	75490990	0.97	3.01	-2.04	0.0449	-	17801
5	1074663	1075063	0.53	2.86	-2.33	0.0449	-	-11689	MIR4635
10	133087746	133088146	1.6	3.3	-1.7	0.045	-	745	ADGRA1-AS1
1	72283549	72283949	0.53	2.41	-1.88	0.045	-	-815	NEGR1
1	3761218	3761618	0.53	2.41	-1.88	0.045	+	-11543	SMIM1
1	173195582	173195982	0.53	2.41	-1.88	0.045	-	11731	TNFSF4
17	76578426	76578826	0.53	2.41	-1.88	0.045	-	-7882
8	18857245	18857645	0.53	2.41	-1.88	0.045	-	8002
5	178104550	178104950	1.19	3.11	-1.92	0.045	+	-8893	N4BP3
1	15764309	15764709	4.77	3.69	1.08	0.0451	+	7702	FBLIM1
16	31142307	31142707	5.81	5.08	0.73	0.0451	-	-6545	PRSS8
12	13992596	13992996	1.31	3.26	-1.95	0.0451	-	-10639	GRIN2B
12	6020528	6020928	0.53	2.51	-1.97	0.0451	-	-74296	ANO2
6	166470226	166470626	0.53	2.93	-2.4	0.0451	-	-4843	RPS6KA2-IT1
10	6225298	6225698	0.53	2.93	-2.4	0.0451	-	20533
1	224079553	224079953	3.08	1.72	1.36	0.0452	-	27988	RN7SKP49
12	46661325	46661725	3.63	2.35	1.28	0.0452	-	21388	MARK3P1
22	49918363	49918763	6.16	5.48	0.69	0.0452	-	95	ALG12
16	80200144	80200544	2.88	0.74	2.15	0.0453	+	21015
19	19663621	19664021	6.22	5.57	0.65	0.0453	-	72	ATP13A1
19	42254161	42254561	1.99	3.48	-1.49	0.0453	-	971
7	46972204	46972604	1.19	3.25	-2.06	0.0453	+	2502
3	197375	197775	0.77	3.07	-2.31	0.0453	-	-34	CHL1-AS2
19	11848474	11848874	2.77	0.72	2.05	0.0454	+	-252	ZNF439
5	134390393	134390793	3.06	1.48	1.58	0.0454	-	4615
2	200905694	200906094	3.56	2.15	1.42	0.0454	+	6674	RNU6-762P
12	5916790	5917190	0.53	2.35	-1.81	0.0454	-	29442	ANO2
3	154113625	154114025	0.53	2.35	-1.81	0.0454	+	-7378	ARHGEF26
8	11657771	11658171	0.53	2.35	-1.81	0.0454	+	-19188	GATA4
2	113131625	113132025	0.53	2.35	-1.81	0.0454	+	24411	IL1RN
5	142748548	142748948	0.53	2.35	-1.81	0.0454	+	2948	LINC01844
3	179251314	179251714	0.53	2.35	-1.81	0.0454	-	9959	LRRFIP1P1
2	80311291	80311691	0.53	2.35	-1.81	0.0454	-	-6542	LRRTM1
1	119008650	119009050	0.53	2.35	-1.81	0.0454	-	-7245
8	118258062	118258462	0.53	2.35	-1.81	0.0454	+	-24077
X	148500470	148500870	0.53	2.35	-1.81	0.0454	-	145
3	124559815	124560215	1.48	3.31	-1.83	0.0454	+	152124	RNU6-143P
12	41814202	41814602	0.53	2.46	-1.93	0.0454	+	50013	LINC02400
10	86723435	86723835	0.53	2.46	-1.93	0.0454	-	32863
5	101486230	101486630	3.08	0.04	3.04	0.0455	+	-95600	RN7SL802P
17	48809225	48809625	3.55	1.85	1.7	0.0455	-	7989	TTLL6
3	141232340	141232740	2.45	3.93	-1.47	0.0455	+	3614	PXYLP1
6	114000035	114000435	0.53	2.53	-1.99	0.0455	-	11273	HDAC2
13	110126294	110126694	0.53	2.53	-1.99	0.0455	+	3086
X	129759764	129760164	3.19	1.56	1.63	0.0456	+	-20215	SASH3
12	6332498	6332898	4.92	4.05	0.88	0.0456	-	9616	TNFRSF1A
4	48135903	48136303	0.53	2.34	-1.81	0.0456	-	-1647	TXK
5	105090576	105090976	0.53	2.37	-1.84	0.0456	+	-8897	RAB9BP1
8	125832959	125833359	1.06	2.99	-1.93	0.0456	+	-67992	RNU6-442P
19	14117709	14118109	6.83	6.22	0.61	0.0457	-	375	PRKACA
1	94694067	94694467	0.53	2.35	-1.82	0.0457	-	-42689	KATNBL1P2
6	97186388	97186788	0.53	2.58	-2.04	0.0457	-	96829	MMS22L
14	31164052	31164452	0.53	2.67	-2.14	0.0457	+	21113	RNU6-541P
3	188306335	188306735	0.53	2.67	-2.14	0.0457	+	127792
9	27407884	27408284	0.53	2.67	-2.14	0.0457	+	16150
X	121390310	121390710	3.86	2.35	1.51	0.0458	+	19338	MIR3672
7	32879371	32879771	0.53	2.33	-1.8	0.0458	-	14760	KBTBD2
20	53879181	53879581	0.53	2.33	-1.8	0.0458	-	-3624	SUMO1P1
9	124122833	124123233	0.53	2.33	-1.8	0.0458	-	-90309
17	76435641	76436041	0.53	2.77	-2.24	0.0458	-	-4517	RPL7P49
14	34241431	34241831	0.53	2.77	-2.24	0.0458	-	176171
4	186921608	186922008	0.53	2.78	-2.25	0.0458	+	21068	MRPS36P2
1	114832521	114832921	0.53	2.78	-2.25	0.0458	+	-4706	NR1H5P
16	35176864	35177264	0.53	2.78	-2.25	0.0458	+	3548	SLC25A1P4
1	153133566	153133966	0.53	2.78	-2.25	0.0458	-	7143	SPRR2C
11	37431839	37432239	0.53	2.78	-2.25	0.0458	-	270381
2	128738468	128738868	0.53	2.78	-2.25	0.0458	-	-156892
6	134633507	134633907	0.53	2.78	-2.25	0.0458	+	-2982
18	39799001	39799401	2.69	0.72	1.97	0.0459	-	1317
11	10314678	10315078	2.31	0.36	1.95	0.0459	+	6365	AMPD3
3	194322722	194323122	5.84	5.08	0.76	0.0459	-	-9919	LINC00887
11	6363067	6363467	2.38	3.94	-1.56	0.0459	+	268
10	130062169	130062569	1.31	3.14	-1.84	0.0459	-	42829
1	192952094	192952494	0.53	2.85	-2.32	0.0459	-	5619
1	110433832	110434232	4.04	2.78	1.26	0.046	+	-17368	PROK1
8	40172797	40173197	2.56	4.02	-1.46	0.046	+	11339
22	44192577	44192977	1.9	3.54	-1.63	0.046	-	-4838
10	72337151	72337551	1.15	3.16	-2.01	0.046	-	18079	DNAJB12
X	134986497	134986897	2.61	0.53	2.08	0.0461	+	-4441	SMIM10
1	147625341	147625741	2.85	1.48	1.37	0.0461	-	45155	ACP6
1	2494186	2494586	3.2	4.13	-0.93	0.0461	-	293
10	84269840	84270240	1.94	3.29	-1.35	0.0461	+	-10140	LINC00858
10	103083713	103084113	0.53	2.42	-1.89	0.0461	-	41703	RPS15AP29
1	145782386	145782786	0.53	2.51	-1.97	0.0461	-	41691	RNF115
3	55720033	55720433	5.11	4.16	0.95	0.0462	-	-60651	ERC2-IT1
2	109613923	109614323	6.23	5.55	0.68	0.0462	-	283	SEP10
19	45178332	45178732	7	6.36	0.63	0.0462	+	-413	BLOC1S3
10	99711133	99711533	0.53	2.43	-1.9	0.0462	+	8575	CUTC
X	118496468	118496868	0.53	2.43	-1.9	0.0462	+	570	DOCK11
9	20524756	20525156	0.53	2.43	-1.9	0.0462	+	-7796
5	57004778	57005178	3.36	1.61	1.75	0.0463	-	-28554
22	43015051	43015451	6.04	5.33	0.7	0.0463	-	94	PACSIN2
19	49019402	49019802	1.85	3.45	-1.61	0.0463	-	1121
5	75617366	75617766	1.44	3.22	-1.78	0.0463	+	5907	ANKDD1B
2	124877021	124877421	1.31	3.42	-2.12	0.0463	+	-55894	RNA5SP102
2	233468293	233468693	3.56	1.98	1.58	0.0464	+	-77189
6	143450511	143450911	5.9	5.12	0.78	0.0464	+	-296	PEX3
16	2846752	2847152	4.81	4.04	0.77	0.0464	-	-4008	PRSS30P
5	1555298	1555698	6.03	5.27	0.76	0.0464	-	-3588
1	184386751	184387151	3.1	4.34	-1.24	0.0464	+	-307	C1orf21
19	18951061	18951461	0.53	2.36	-1.83	0.0464	-	7197	RN7SL70P
1	144101404	144101804	0.97	3.42	-2.45	0.0464	+	15776	IGKV1OR1-1
10	93437209	93437609	4.6	3.33	1.27	0.0465	-	45108	MYOF
6	43809297	43809697	2.53	3.93	-1.4	0.0465	+	6104
5	177415017	177415417	0.53	2.55	-2.02	0.0465	-	-5441	F12
1	41697737	41698137	0.53	2.55	-2.02	0.0465	-	-68921
15	85564672	85565072	0.53	2.55	-2.02	0.0465	-	15506
2	7001595	7001995	0.53	2.55	-2.02	0.0465	-	76285
7	54070322	54070722	0.53	2.55	-2.02	0.0465	-	-122578
X	107571576	107571976	1.51	-0.37	1.88	0.0466	-	-25755	FRMPD3-AS1
7	1961862	1962262	1.51	-0.37	1.88	0.0466	-	-117609	MIR4655
3	19957426	19957826	1.51	-0.37	1.88	0.0466	+	10347	RAB5A
4	88672882	88673282	1.51	-0.37	1.88	0.0466	-	12072	RNU6-33P
7	945630	946030	7.07	6.44	0.64	0.0466	-	9777	ADAP1
8	1831748	1832148	2.08	3.58	-1.5	0.0466	+	7772	ARHGEF10
17	61454494	61454894	1.87	3.42	-1.55	0.0466	+	2090	TBX4
3	11581946	11582346	1.45	3.27	-1.82	0.0466	+	-25238
10	20377865	20378265	2.67	0.47	2.19	0.0467	+	27816	AMD1P1
[truncated: 218 more rows]
