# Supplementary material for: Modeling the effect of prolonged ethanol exposure on global gene expression and chromatin accessibility in normal 3D colon organoids
Source: PLoS One. 2020 Jan 17;15(1):e0227116. doi: 10.1371/journal.pone.0227116 (PMC6968849; doi:10.1371/journal.pone.0227116)
Supplement: S1 File — All pathway analysis was performed using Toppfun. Negative fold changes are associated with increased accessibility or expression in ethanol treated samples. (ZIP) [file pone.0227116.s003.zip › Supplementary_Tables/S5_Table.xlsx]

## Sheet: Sheet1
Category	ID	Name	Source	P	q-value Bonferroni	Hit Count in Query List	Hit Count in Genome	Hit in Query List
Coexpression	M1432	Top genes down-regulated at day 5 of Cre-Lox induced APC [GeneID=324] knockout in the intestine.	MSigDB C2: CGP Curated Gene Sets (v6.0)	5.733e-06	0.04437	12	366	CMBL,EPHX2,AOC1,MOGAT2,SYNPO,CRAT,MYH14,CYB5R3,CD70,RORC,SLC51A,MLPH
Mouse Phenotype	MP:0002052	decreased tumor incidence		1.352e-05	0.03962	11	216	RALGDS,KCMF1,ZMIZ1,MET,PTPRH,PTPRJ,HES1,TNFRSF1A,EPN1,DEK,HDAC2
GO: Cellular Component	GO:0015629	actin cytoskeleton		0.0001022	0.03647	13	476	ARHGAP32,CFL1,PPP1R12B,SYNPO,CORO1B,LASP1,PGM1,MYH14,TLN2,FBLIM1,FHL2,MLPH,RAC1
Pubmed	20843830	The planar cell polarity gene Vangl2 is required for mammalian kidney-branching morphogenesis and glomerular maturation.	Pubmed	1.393e-06	0.02982	6	87	CFL1,SYNPO,LGALS3,TGFA,MET,IHH
GO: Cellular Component	GO:0098590	plasma membrane region		6.73e-05	0.02403	21	1041	ARHGAP32,PSEN2,CFL1,TSC2,SYNPO,MUC13,EHD2,TGFA,MAPRE1,CNNM4,MET,MYOF,SLC9A1,GRK2,PTPRJ,SLC27A1,SCN5A,SLC6A20,GNAQ,PACSIN2,RAC1
Pubmed	28977666	CHD3 and CHD4 form distinct NuRD complexes with different yet overlapping functionality.	Pubmed	1.023e-06	0.02191	13	605	REXO4,ILF2,SRSF3,CANX,U2SURP,RPS24,RFC3,TXN,LMNA,PUM3,DEK,GNL3,HDAC2
Pubmed	19738201	Proteomic analysis of integrin-associated complexes identifies RCC2 as a dual regulator of Rac1 and Arf6.	Pubmed	1.015e-06	0.02173	14	707	HSPE1,ILF2,SRSF3,CFL1,RPS24,CORO1B,LASP1,MAPRE1,LRPPRC,LMNA,SUB1,EPN1,FKBP4,RAC1
Pubmed	10512203	Exchangeable gene trap using the Cre/mutated lox system.	Pubmed	9.775e-07	0.02093	12	506	RALGDS,KCMF1,NIPAL3,GRAMD4,KIAA1217,SH3D19,RBPJ,TJP2,TLN2,FBLIM1,FKBP4,PACSIN2
Pubmed	15840001	Characterization of an exchangeable gene trap using pU-17 carrying a stop codon-beta geo cassette.	Pubmed	9.38e-07	0.02008	12	504	RALGDS,KCMF1,NIPAL3,GRAMD4,KIAA1217,SH3D19,RBPJ,TJP2,TLN2,FBLIM1,FKBP4,PACSIN2
Pubmed	17353931	Large-scale mapping of human protein-protein interactions by mass spectrometry.	Pubmed	9.332e-07	0.01998	19	1284	CMBL,HSPE1,SRSF3,NOL3,CFL1,SNRK,TSC2,LGALS3BP,TXN,CNNM4,MET,LRPPRC,CSNK1D,AHCY,TJP2,FKBP4,GNL3,FOXK1,RAC1
Pubmed	26673895	A deep proteomics perspective on CRM1-mediated nuclear export and nucleocytoplasmic partitioning.	Pubmed	9.323e-07	0.01996	17	1038	TOM1L2,KCMF1,SNRK,ANKZF1,SOX13,RFWD3,CRY2,CSNK1D,KIAA1217,RBPJ,TJP2,MLLT3,FBLIM1,EPN1,DEK,ARHGAP21,FOXK1
Interaction	int:FLNA	FLNA interactions		3.871e-06	0.01927	13	328	ILF2,PSEN2,CFL1,ARFGEF2,SYNPO,CORO1B,ITPR3,CRY2,MAPRE1,LMNA,FBLIM1,ARHGAP21,RAC1
Coexpression Atlas	Mouse Cell Atlas Mouse Regional GI Enterocytes Enterocyte Enterocyte_Subtype_Enterocyte_Ileum_Top_200_Genes	Mouse Cell Atlas Mouse Regional GI Enterocytes Enterocyte Enterocyte_Subtype_Enterocyte_Ileum_Top_200_Genes	Mouse Cell Atlas	4.77e-06	0.01885	11	282	CMBL,AOC1,MAOA,ANPEP,MOGAT2,CORO1B,SQOR,LGALS3,TMEM120A,MYH14,SLC51A
Pubmed	26972000	Substrate-Trapped Interactors of PHD3 and FIH Cluster in Distinct Signaling Pathways.	Pubmed	6.968e-07	0.01492	21	1517	ARHGAP32,TCAF1,ILF2,CFL1,CANX,KCMF1,SAV1,TSC2,RPS24,ANKZF1,ZWINT,TXN,LRPPRC,ARNT,TEX264,CSNK1D,TLN2,FHL2,ARHGAP21,FOXK1,RAC1
Coexpression Atlas	Mouse Cell Atlas Mouse Regional GI Enterocytes Enterocyte Enterocyte_Overall_Top_200_Genes	Mouse Cell Atlas Mouse Regional GI Enterocytes Enterocyte Enterocyte_Overall_Top_200_Genes	Mouse Cell Atlas	3.735e-06	0.01476	9	174	CMBL,AOC1,MAOA,ANPEP,MOGAT2,LGALS3,TMEM120A,MYH14,SLC51A
Pubmed	28378742	Fancd2 in vivo interaction network reveals a non-canonical role in mitochondrial function.	Pubmed	3.229e-07	0.006912	22	1577	SRSF3,NOP16,CFL1,CANX,SUN1,RPS24,LASP1,IDE,RFC3,SQOR,EHD2,TXN,ERGIC1,LRPPRC,LMNA,MYH14,SLC27A1,AHCY,ADAMTS15,PUM3,GNAQ,RAC1
GO: Cellular Component	GO:0098589	membrane region		1.819e-05	0.006494	25	1267	ARHGAP32,PRSS8,KCNE3,PSEN2,CFL1,TSC2,SYNPO,MUC13,EHD2,TGFA,MAPRE1,CNNM4,MET,MYOF,SLC9A1,GRK2,PTPRJ,SLC27A1,SCN5A,SLC6A20,GNAQ,TNFRSF1A,EPN1,PACSIN2,RAC1
GO: Cellular Component	GO:0045121	membrane raft		1.779e-05	0.006352	12	343	PRSS8,KCNE3,TSC2,EHD2,MYOF,SLC9A1,GRK2,SLC27A1,SCN5A,GNAQ,TNFRSF1A,PACSIN2
GO: Cellular Component	GO:0098857	membrane microdomain		1.779e-05	0.006352	12	343	PRSS8,KCNE3,TSC2,EHD2,MYOF,SLC9A1,GRK2,SLC27A1,SCN5A,GNAQ,TNFRSF1A,PACSIN2
Pubmed	19946888	Defining the membrane proteome of NK cells.	Pubmed	2.253e-07	0.004824	19	1168	ILF2,MAN2A1,PSEN2,CFL1,CANX,ARFGEF2,ERMP1,RPS24,ECE1,ANKZF1,LGALS3,ITPR3,ERGIC1,LRPPRC,GRK2,MYH14,SLC27A1,CYB5R3,GNL3
Coexpression	19808871-TableS3	Human StemCell_Hassan09_1544genes	GeneSigDB	5.182e-07	0.00401	23	1068	ILF2,MAN2A1,PSEN2,NOP16,RBBP8,TSC2,ISG20,RPS24,REV3L,RFC3,LGALS3,ZWINT,ITPR3,TXN,MAPRE1,MET,LMNA,MLLT3,FUT4,DEK,PCDH1,HDAC2,PRPS1
Pubmed	20360068	Systematic analysis of human protein complexes identifies chromosome segregation proteins.	Pubmed	1.755e-07	0.003757	19	1149	ANPEP,PPP1R12B,CANX,U2SURP,LASP1,IDE,LGALS3BP,ZWINT,CRY2,PARD6B,PACS1,PPP2R5C,SUB1,SH3D19,AHCY,TLN2,FHL2,GNL3,HDAC2
Pubmed	25921289	Temporal proteomics of NGF-TrkA signaling identifies an inhibitory role for the E3 ligase Cbl-b in neuroblastoma cell differentiation.	Pubmed	1.728e-07	0.0037	25	1922	ARHGAP32,TCAF1,ILF2,CFL1,CANX,U2SURP,TSC2,IDE,RFC3,PGM1,LGALS3BP,TXN,ERGIC1,MAPRE1,PACS1,LRPPRC,LMNA,AHCY,PUM3,EPN1,FKBP4,GNL3,FOXK1,HDAC2,PRPS1
Pubmed	22681889	The mRNA-bound proteome and its global occupancy profile on protein-coding transcripts.	Pubmed	1.592e-07	0.003409	16	806	REXO4,ILF2,SRSF3,NOP16,CANX,U2SURP,DUSP14,RPS24,TXN,MAPRE1,LRPPRC,SUB1,PUM3,DEK,GNL3,HDAC2
Interaction	int:CDH1	CDH1 interactions		4.953e-07	0.002466	20	650	ARHGAP32,CORO1B,LASP1,LGALS3BP,NEDD9,MAPRE1,MET,SLC9A1,YKT6,LMNA,PTPRJ,CSNK1D,KIAA1217,SH3D19,TJP2,PCDH1,JPT2,ARHGAP21,PACSIN2,HDAC2
ToppCell Atlas	MouseAtlasFACS Mouse Multiple tissue Adult epithelial Subtype epithelial cell of large intestine	MouseAtlasFACS Mouse Multiple tissue Adult epithelial Subtype epithelial cell of large intestine	MouseAtlasFACS	1.787e-06	0.001764	12	229	BCL2L14,RNF186,KCNE3,MAOA,TMPRSS4,MUC13,SQOR,PLAC8,LGALS3,CNNM4,AHCY,HES1
Pubmed	22586326	Functional proteomics establishes the interaction of SIRT7 with chromatin remodeling complexes and expands its role in regulation of RNA polymerase I transcription.	Pubmed	6.154e-08	0.001317	15	653	REXO4,ILF2,SRSF3,CANX,U2SURP,RPS24,ITPR3,LRPPRC,LMNA,MYH14,TJP2,PUM3,FKBP4,GNL3,HDAC2
Pubmed	27432908	Defining the Protein-Protein Interaction Network of the Human Protein Tyrosine Phosphatase Family.	Pubmed	3.781e-08	0.0008094	18	931	OXR1,NOP16,CFL1,CANX,ECHDC1,SAV1,CORO1B,IDE,LGALS3,ZWINT,TXN,ERGIC1,CNNM4,SUB1,FBLIM1,FHL2,RAC1,PRPS1
GO: Cellular Component	GO:0044853	plasma membrane raft		1.785e-06	0.0006372	8	105	TSC2,EHD2,MYOF,GRK2,SLC27A1,SCN5A,GNAQ,PACSIN2
GO: Cellular Component	GO:0005901	caveola		9.01e-07	0.0003216	8	96	TSC2,EHD2,MYOF,GRK2,SLC27A1,SCN5A,GNAQ,PACSIN2
Interaction	int:CTNNB1	CTNNB1 interactions		5.917e-08	0.0002946	22	685	HSPE1,ARHGAP32,PSEN2,CFL1,PPP1R12B,RPS24,CORO1B,ZMIZ1,LGALS3,TXN,MAPRE1,MET,ARNT,LMNA,PTPRJ,MYH14,CSNK1D,AHCY,FHL2,FKBP4,RAC1,HDAC2
Pubmed	23533145	In-depth proteomic analyses of exosomes isolated from expressed prostatic secretions in urine.	Pubmed	1.075e-08	0.0002301	20	1069	TOM1L2,EPHX2,PRSS8,AOC1,MAN2A1,ANPEP,CFL1,CANX,MUC5B,CORO1B,PGM1,LGALS3,LGALS3BP,TXN,MYOF,PTPRJ,AHCY,GNAQ,MLPH,RAC1
Pubmed	25468996	E-cadherin interactome complexity and robustness resolved by quantitative proteomics.	Pubmed	9.219e-09	0.0001973	15	565	ARHGAP32,CORO1B,LASP1,MAPRE1,SLC9A1,YKT6,PTPRJ,CSNK1D,KIAA1217,SH3D19,TJP2,PCDH1,JPT2,ARHGAP21,PACSIN2
Disease	C0007102	Malignant tumor of colon	DisGeNET Curated	5.133e-08	0.0001471	39	1915	SRSF3,ANPEP,RBBP8,CFL1,KCMF1,TMPRSS4,SNRK,MUC5B,ZMIZ1,MUC13,CDCP1,CRAT,ARNTL2,PLAC8,LGALS3,LGALS3BP,TFPI,TGFA,TXN,CRY2,NEDD9,CNNM4,MET,ARNT,IGFBP4,LMNA,PTPRJ,SCN5A,CYB5R3,AHCY,ADAMTS15,HES1,TNFRSF1A,IHH,FUT4,FHL2,DEK,RAC1,HDAC2
Pubmed	24711643	Identifying biological pathways that underlie primordial short stature using network analysis.	Pubmed	5.248e-09	0.0001123	20	1024	ILF2,SRSF3,CFL1,CANX,U2SURP,SUN1,LASP1,RFC3,LGALS3BP,ITPR3,LRPPRC,LMNA,MYH14,AHCY,TJP2,PUM3,DEK,FKBP4,GNL3,HDAC2
Pubmed	17081983	Global, in vivo, and site-specific phosphorylation dynamics in signaling networks.	Pubmed	2.502e-09	5.356e-05	25	1546	SRSF3,OXR1,CFL1,CANX,SUN1,ARFGEF2,TSC2,SYNPO,REV3L,ECE1,ANKZF1,EHD2,ITPR3,MYOF,LMNA,TEX264,SUB1,CSNK1D,TJP2,TLN2,EPN1,DEK,FOXK1,PACSIN2,HDAC2
Pubmed	19056867	Large-scale proteomics and phosphoproteomics of urinary exosomes.	Pubmed	7.831e-10	1.676e-05	21	1017	TOM1L2,CMBL,EPHX2,PRSS8,MAN2A1,ANPEP,ECE1,PGM1,LGALS3,LGALS3BP,EHD2,TXN,PARD6B,MYOF,PTPRJ,MYH14,AHCY,MLLT3,GNAQ,FKBP4,PACSIN2
Pubmed	22863883	A high-throughput approach for measuring temporal changes in the interactome.	Pubmed	7.426e-10	1.59e-05	25	1456	HSPE1,ILF2,OXR1,NOL3,CFL1,KCMF1,ARFGEF2,RPS24,CORO1B,IDE,RFC3,TXN,MAPRE1,PPP2R5C,LMNA,MYH14,AHCY,TJP2,FHL2,EPN1,DEK,FKBP4,FOXK1,PACSIN2,PRPS1
Pubmed	21319273	An important role for CDK2 in G1 to S checkpoint activation and DNA damage response in human embryonic stem cells.	Pubmed	7.55e-11	1.616e-06	15	397	HSPE1,ILF2,CFL1,RPS24,TXN,MAPRE1,MYOF,LRPPRC,LMNA,SUB1,CYB5R3,AHCY,DEK,FKBP4,RAC1
Pubmed	23376485	Proteomic analysis of podocyte exosome-enriched fraction from normal human urine.	Pubmed	5.615e-11	1.202e-06	29	1744	TOM1L2,CMBL,EPHX2,HSPE1,PRSS8,AOC1,MAN2A1,ANPEP,CFL1,CANX,ECHDC1,LASP1,MUC13,MAGEF1,LGALS3,LGALS3BP,TXN,TINAGL1,MYOF,YKT6,PTPRJ,TEX264,MYH14,SUB1,CYB5R3,AHCY,GNAQ,PACSIN2,RAC1
Pubmed	28515276	Assembly of the U5 snRNP component PRPF8 is controlled by the HSP90/R2TP chaperones.	Pubmed	1.329e-11	2.846e-07	27	1415	CMBL,HSPE1,TCAF1,ILF2,SRSF3,NOP16,CFL1,CANX,U2SURP,TSC2,RPS24,LASP1,RFC3,ANKZF1,LGALS3,LGALS3BP,TXN,LRPPRC,LMNA,SUB1,AHCY,FHL2,DEK,GNL3,FOXK1,HDAC2,PRPS1
Pubmed	27684187	Genetic and Proteomic Interrogation of Lower Confidence Candidate Genes Reveals Signaling Networks in ?-Catenin-Active Cancers.	Pubmed	2.63e-16	5.631e-12	31	1247	HSPE1,ILF2,SRSF3,NOP16,CFL1,PPP1R12B,CANX,U2SURP,KCMF1,RPS24,CORO1B,LASP1,RFC3,LGALS3,ITPR3,TXN,MYOF,LRPPRC,ARNT,IGFBP4,LMNA,TEX264,MYH14,CSNK1D,AHCY,MLLT3,FHL2,FKBP4,GNL3,RAC1,HDAC2
