# Supplementary material for: Modeling the effect of prolonged ethanol exposure on global gene expression and chromatin accessibility in normal 3D colon organoids
Source: PLoS One. 2020 Jan 17;15(1):e0227116. doi: 10.1371/journal.pone.0227116 (PMC6968849; doi:10.1371/journal.pone.0227116)
Supplement: S1 File — All pathway analysis was performed using Toppfun. Negative fold changes are associated with increased accessibility or expression in ethanol treated samples. (ZIP) [file pone.0227116.s003.zip › Supplementary_Tables/S2_Table.xlsx]

## Sheet: Supplem_Table_1
Category	ID	Name	Source	q-value Bonferroni	Hit Count in Query List	Hit Count in Genome	Hit in Query List
Disease	C0007102	Malignant tumor of colon	DisGeNET Curated	1.27e-23	342	1915	NCOA3,ACTB,ACTG1,MCL1,MCM2,MCM7,MDK,ME1,ADM,MET,SEMA6A,ULK1,ALDH1B1,MMP14,STIM2,ANG,ANPEP,APAF1,MSH2,APP,AREG,RHOA,MST1,MST1R,ARNT,MTHFR,ASPH,UHRF1,ATF3,IRS2,ATM,MUC1,MUC2,ATP2A3,ATP2B4,ABCC3,MYO1A,ATR,TNFSF10,ADAM9,BAG1,CEACAM6,CCND1,BCL2L1,TNFRSF10B,CEACAM1,IQGAP1,NEDD9,CFLAR,NR1I2,BNIP3,BNIP3L,BRCA1,BSG,KLF5,NFKB2,BCL10,NME1,CA9,NT5E,CAST,OAS1,CASP10,SPAG9,ODC1,GPRC5A,CLDN2,USP14,CD9,PRDX1,PAK…
Disease	C0346647	Malignant neoplasm of pancreas	DisGeNET Curated	1.89e-20	308	1730	NCOA3,ACTB,MCL1,MCM7,ACTN4,MDK,ADAM8,ADM,MET,NLN,KITLG,AP2A1,SEMA6A,ALDH2,ALDH1B1,ALDH1A3,MMP14,STK24,ALPI,MUC20,AMD1,ANG,APAF1,APLP2,MSH2,APP,DENR,AREG,ARG2,MST1,MST1R,ARHGAP1,MTHFR,ASNS,ASPH,ASS1,UHRF1,ATF3,IRS2,ATM,RERE,MUC1,MUC2,MUT,ABCC3,TNFSF10,AXL,ADAM9,TICAM1,BAG1,CEACAM6,CCND1,BCL2L1,TNFRSF10B,CEACAM1,NEDD9,CFLAR,NR1I2,BNIP3,BNIP3L,BRCA1,BSG,KLF5,BCL10,NME1,NOP2,CA9,DDR1,NOL3,NT5E,CAPN1,…
Disease	C0007137	Squamous cell carcinoma	DisGeNET Curated	4.26e-20	297	1655	NCOA3,S100A14,ACTB,CD109,MCL1,MCM7,MDK,ADAM8,ME1,MET,KITLG,AP2A1,CGN,MIB1,SEMA6A,ALDH2,MMP14,LTBP4,MSH2,APP,AREG,PRKRA,MST1,MST1R,MTHFR,ATF3,IRS2,ATM,MUC1,ATP2A3,MVD,MYH9,ATR,TNFSF10,AXL,ADAM9,BAG1,NBN,CCND1,BCL2L1,TNFRSF11A,TNFRSF10B,NEDD9,CFLAR,NR1I2,DST,BRCA1,BSG,KLF5,NFKB2,C1QBP,BCL10,NME1,NOTCH3,CA9,CAPN1,CAPN2,DDR2,CAT,SPAG9,ODC1,GPRC5A,CLDN2,SLC22A18,SLC16A3,PA2G4,PRDX1,PAK1,CD59,CD68,CD74…
Disease	C1458155	Mammary Neoplasms	DisGeNET Curated	1.7e-19	334	1953	NCOA3,ACHE,ACTB,CD109,MCL1,ADAM8,ADM,MET,MGAT3,KITLG,AP2A1,SEMA6A,ARRDC3,BCAR3,ALDH1A3,ALDOA,MMP14,LTBP4,MSH2,BCAS1,ATAD2,AREG,ARG2,MST1,MST1R,ARNT,NDUFAF4,TRIB3,MTHFR,MTTP,NUMB,DYNLL1,ATF3,IRS2,ATM,MUC1,BCL9L,ABCC3,TNFSF10,BACH1,BAG1,NBN,CCND1,BCL2L1,TNFRSF11A,BCL3,TNFRSF10B,CEACAM1,PRDM1,BLMH,NEDD9,NEK1,NR1I2,BNIP3,BNIP3L,BRCA1,BSG,C1QBP,BCL10,NME1,NOTCH3,CA9,CA12,DDR1,P4HA2,NOL3,NT5E,CAPN2,CAP…
Disease	C0001418	Adenocarcinoma	DisGeNET Curated	1.79e-19	283	1564	NCOA3,ACTB,MCL1,MCM4,ACTN4,ADAM8,ADM,MET,KITLG,AP2A1,MIB1,ALDH2,ALDH1B1,ALDH1A3,MMP14,LTBP4,DYRK2,ANG,ANPEP,ANXA4,APAF1,MSH2,AREG,PRKRA,RHOA,MST1,MST1R,MTHFR,DYNLL1,ATM,MUC1,MUC2,ATP2A3,MXI1,MYH9,TNFSF10,AXL,BAG1,CEACAM6,CCND1,BCL2L1,TNFRSF10B,CEACAM1,CFLAR,NR1I2,BNIP3,DST,BRCA1,ZFP36L1,BSG,BCL10,NME1,NOTCH3,NPC1,CA9,DDR1,SELENBP1,CAPG,DDR2,CAT,ODC1,GPRC5A,CLDN2,SLC22A18,CD9,SLC16A3,PA2G4,PRDX1,E…
Disease	C0235974	Pancreatic carcinoma	DisGeNET Curated	2.14e-17	304	1774	NCOA3,ACTB,MCL1,MCM7,ACTN4,MDK,ADAM8,ADM,MET,NLN,KITLG,AP2A1,SEMA6A,ALDH2,ALDH1B1,ALDH1A3,MMP14,STK24,ALPI,AMD1,ANG,APAF1,APLP2,MSH2,APP,DENR,AREG,ARG2,MST1,MST1R,ARHGAP1,MTHFR,ASNS,ASPH,ASS1,UHRF1,ATF3,IRS2,ATM,RERE,MUC1,MUC2,ABCC3,TNFSF10,AXL,ADAM9,TICAM1,BAG1,CEACAM6,CCND1,BCL2L1,TNFRSF10B,CEACAM1,NEDD9,CFLAR,NR1I2,BNIP3,BNIP3L,BRCA1,BSG,KLF5,BCL10,NME1,NOP2,CA9,DDR1,NOL3,NT5E,CAPN1,CAPN2,CAST…
Disease	C0686619	Secondary malignant neoplasm of lymph node	DisGeNET BeFree	4.33e-16	235	1283	NCOA3,MCL1,ACTN4,MDK,ADM,MET,MIB1,RPL22L1,MMP14,STIM2,ANG,MSH2,MST1,ASS1,UHRF1,DYNLL1,ATF3,ATM,MUC1,MUC2,ATP2A3,MXI1,MYH9,TNFSF10,MYO10,TNFRSF14,BAG1,CEACAM6,CCND1,BCL2L1,TNFRSF10B,CEACAM1,IQGAP1,NEDD9,NR1I2,BRCA1,BSG,KLF5,BTG1,C1QBP,BCL10,CPSF2,NME1,NOTCH3,NPC1,CA9,NT5E,CAPG,CAPN1,DDR2,CLIC3,ODC1,CLDN2,CCNG2,CD9,PRDX1,PAK1,CD63,CD74,CDC25A,CDH1,CDH17,PCNA,CDK4,CDKN1A,MTA2,CEACAM5,CEACAM7,PER1,KL…
Disease	C1335302	Pancreatic Ductal Adenocarcinoma	DisGeNET BeFree	5.05e-16	147	666	MDK,ADAM8,NLN,KITLG,AP2A1,MMP14,CYP4F2,AREG,PSMG1,DYNLL1,ATM,RERE,MUC1,MUC2,ATR,TNFSF10,MYO10,AXL,ADAM9,CCND1,TNFRSF10B,CFB,NEDD9,BRCA1,KLF5,DDR1,CLIC3,CD9,P4HB,PA2G4,PRDX1,PAK1,CD68,CDC25A,CDH1,CDH3,PCNA,CDK4,CDK6,CDKN1A,MTA2,KLF4,PGK1,CHUK,KMT2C,MUC17,PIM1,PKM,PLAUR,ABCG2,PLEC,FXYD3,KLF6,CLDN4,PNKD,ABCG1,POLDIP2,MAPK3,CTNND1,CTSE,BHLHE41,PRSS1,CYP2B6,KLK10,CYP3A5,PGPEP1,PRAG1,GADD45A,QSOX1,SESN…
Disease	C1140680	Malignant neoplasm of ovary	DisGeNET Curated	2.21e-14	311	1911	NCOA3,ACHE,S100A14,ACTB,MCL1,ACTN4,MDK,ADM,MET,PARP4,MGAT3,KITLG,MIB1,SEMA6A,RPL22L1,FBXO32,MMP14,MUC20,DYRK2,ANXA11,APAF1,CYP4F2,MSH2,AREG,MST1R,ARNT,MTHFR,ASNS,ASS1,UHRF1,ATF3,IRS2,ATM,MUC1,MUC2,ATP2A2,ATP2A3,MVD,MXI1,ADAM19,ATR,TNFSF10,AXL,BACH1,CD164,NBN,CCND1,BCL2L1,BCL3,TNFRSF10B,IQGAP1,NEDD9,CFLAR,NR1I2,BNIP3,BNIP3L,DST,BRCA1,BSG,KLF5,BCL10,NME1,NOTCH3,DDR1,SELENBP1,NOL3,NT5E,CAPN2,CLIC3,C…
Disease	C0017636	Glioblastoma	DisGeNET Curated	1.91e-13	300	1851	SMC1A,MAZ,ACTB,CD109,MCL1,MDK,ME1,ADM,MET,KITLG,MIB1,SEMA6A,MMP14,LTBP4,ARHGAP21,ALPI,STIM2,ANG,APAF1,MSH2,APP,BHLHE40,AREG,MST1,ARHGAP1,MTHFR,ASS1,MTTP,UHRF1,NUMB,ATF3,IRS2,ATM,MXI1,ABCC3,ATR,TNFSF10,AXL,BAG1,NBN,CCND1,BCL2L1,TNFRSF11A,TNFRSF10B,NEDD9,CFLAR,ASAP2,NR1I2,BNIP3,BRCA1,BSG,NOTCH3,NPAS2,CA9,DDR1,CAPG,CAPN2,CAPNS1,CAST,CASP7,CCNG2,SLC22A18,CD9,SLC16A3,PDLIM1,PRDX1,ERRFI1,PAK1,CD63,CD70…
Disease	C0023903	Liver neoplasms	DisGeNET Curated	4.93e-13	230	1318	ACHE,MCL1,MCM7,ADM,MET,PARP4,MGAT3,ALAS1,ALDH2,MMP14,SYT13,ALPI,ANG,ANXA4,APLP2,APP,AREG,MST1,ARNT,TRIB3,MTHFR,ASNS,ASS1,MTTP,LGALS13,UHRF1,DYNLL1,ATF3,IRS2,ATM,MUC1,MXI1,ABCC3,MYO1A,MYO5B,TNFSF10,BACH1,CCND1,BCL2L1,TNFRSF10B,CEACAM1,PRDM1,CFLAR,BLVRB,NR1I2,BNIP3,BSG,BCL10,HERC3,NME1,NOTCH3,DDR1,NOL3,CAPNS1,CASP7,CAT,ODC1,CCNG1,P2RX4,P2RY2,ENTPD2,PAK1,CD59,CDC25A,PCK2,PCNA,CDK4,CDKN1A,CDKN1B,CEAC…
Disease	C0007134	Renal Cell Carcinoma	DisGeNET Curated	1.46e-12	216	1224	ACHE,MCL1,MCM2,MCM6,MET,KITLG,MIB1,SEMA6A,ALDH3B1,MMP14,CUL1,TMEM176B,PPFIA4,ANXA4,APAF1,MSH2,MST1,MST1R,MTHFR,DYNLL1,IRS2,ATP1B1,MUC1,ABCC3,TNFSF10,AXL,ADAM9,NBN,CCND1,BCL2L1,TNFRSF10B,CEACAM1,NEDD9,CFLAR,NEK1,NR1I2,BNIP3,BRCA1,BSG,NFKB2,NME1,NOTCH3,CA4,CA9,CA12,DNHD1,CAPG,CAPN1,SPAG9,CCNG2,SLC16A3,PAK1,CD68,CD70,CD74,CDH1,CDH3,PCNA,CDK4,CDKN1A,CDKN1B,CDKN2B,RCC1,KLF4,PGK1,CNOT8,ABCB1,SLC9A3R1,C…
